# Supplementary material for: A critical review of the ecological status of lakes and rivers from Canada's oil sands region
Source: Integr Environ Assess Manag. 2021 Oct 25;18(2):361–87. doi: 10.1002/ieam.4524 (PMC9298303; doi:10.1002/ieam.4524)
Supplement: Supplementary file 2 — Supplemental Information B: Table of reviewed papers. [file IEAM-18-361-s001.xlsx]

## Sheet: TABLE
Paper ID for Conceptual Model	full citation	Study description	Data years	Spatial location	Pressure	stressor	Pathway	measurement/indicator	Key results
W02	Ahad, J.M., Jautzy, J.J., Cumming, B.F., Das, B., Laird, K.R. and Sanei, H., 2015. Sources of polycyclic aromatic hydrocarbons (PAHs) to northwestern Saskatchewan lakes east of the Athabasca oil sands. Organic geochemistry, 80, pp.35-45.	To better understand the extent to which distal sites are impacted by oil sands-derived airborne contaminants, we examine sources of polycyclic aromatic hydrocarbons (PAHs) in surface sediments and dated sediment cores from Saskatchewan lakes situated [1]100–220 km east–northeast of the main area of bitumen mining activities.	~1900-2010	AOSR	forest fires	organics	atmospheric deposition	PAHs	The concentrations and fluxes of both parent and alkylated PAHs are low and show considerable variability over the past 70–100 years. Small yet discernible increases in PAH concentrations and fluxes occurred over the past 30 years, a trend which coincides with the rapid growth in bitumen production. However, several lines of evidence point to wildfires as the principal source of PAHs to these lak…
W01	Ahad, J.M., Pakdel, H., Savard, M.M., Calderhead, A.I., Gammon, P.R., Rivera, A., Peru, K.M. and Headley, J.V., 2013. Characterization and quantification of mining-related “naphthenic acids” in groundwater near a major oil sands tailings pond. Environmental science & technology, 47(10), pp.5023-5030.	…main part of the study was to look for evidence of seepage using stable isotopes and radio carbon, but the researchers also measured NAs in the Athabasca River	2011	AOSR	seepage	organics	groundwater transport	Naphthenic acids	US to DS nap acids goes from 6.6 to 9.4 through the region in the Athabasca River
W03	Akre, C.J., Headley, J.V., Conly, F.M., Peru, K.M. and Dickson, L.C., 2004. Spatial patterns of natural polycyclic aromatic hydrocarbons in sediment in the lower Athabasca River. Journal of Environmental Science and Health, Part A, 39(5), pp.1163-1176.	Sediment samples were collected from the bed and bank of several tributaries that have naturally occurring exposures of oil sand material. Oil sand deposited along the lower Athabasca River, more than 100km downstream of naturally occurring oil sand exposures, were also sampled.	not provided	AOSR		organics	fluvial transport	PACs	The levels of alkylated polycyclic aromatic hydrocarbons (PAHs) in samples collected from these various locations ranged from not detected to almost 50 ppm. Using dibenzothiophene/chrysene (C2/D2 vs. C3/D3) double ratio plots, it is possible to approximate the relative degree of degradation or weathering of the PAHs from these various sediment deposits along the lower Athabasca River and its trib…
W04	Alexander, A.C. and Chambers, P.A., 2016. Assessment of seven Canadian rivers in relation to stages in oil sands industrial development, 1972–2010. Environmental Reviews, 24(4), pp.484-494.	We compiled a 38 year dataset (1972 to 2010) to evaluate changes in water chemistry over time in relation to oil sands mining activities. We examined patterns in three focal elements (dissolved selenium, dissolved arsenic, total vanadium) at 96 sites along seven tributaries of the Athabasca and Clearwater Rivers.	1972-2010	AOSR	land disturbance	inorganics	overland flow, fluvial transport	water quality	Concentrations of the three focal elements did not differ between sites sampled upstream versus downstream of future development, between sites upstream versus downstream of the primary bitumen-bearing geologic formation, or at an upstream site over a 33 year period on the Muskeg River (1976–2009). Hence, longitudinal patterns observed in water chemistry following mine development cannot be attri…
W05	Alexander, A.C., Chambers, P.A. and Jeffries, D.S., 2017. Episodic acidification of 5 rivers in Canada's oil sands during snowmelt: A 25-year record. Science of the Total Environment, 599, pp.739-749.	To identify the frequency, duration and severity of acidification episodes during snowmelt (the predominant hydrological period for delivery of priority pollutants from atmospheric oil sands emissions to surfacewaters), a 25-year record (1989 to 2014) of automated water quality data (pH, temperature, conductivity) was assembled for 3 rivers along with a shorter record (2012–2014) for another 2 ri…	1989-2014	AOSR		inorganics, pH	atmospheric deposition, overland flow	metals, pH	Acidic episodes (pH < 7, ANC b 0) were recorded during 39% of all 83 snowmelt events. The severity (duration x magnitude) of episodic acidification increased exponentially over the study period (r2 = 0.56, P b 0.01) and was strongly correlated (P b 0.01) with increasing maximum air temperature and weakly correlated with regional land development (P = 0.06). Concentrations of aluminum and 11 prior…
W07	Anas, M.M., Meegahage, B.J., Evans, M.S., Jeffries, D.S. and Wissel, B., 2017. Scale-dependent effects of natural environmental gradients, industrial emissions and dispersal processes on zooplankton metacommunity structure: Implications for the bioassessment of boreal lakes. Ecological Indicators, 82, pp.484-494.	We conducted a bioassessment of lakes across northeast Alberta, Canada using crustacean zooplankton to develop a framework for evaluating if and how atmospheric emissions from the nearby Athabasca Oil Sands Region could impact their community assemblages. We quantified the effects of environmental gradients and spatially contingent dispersal processes for determining zooplankton community composi…	2012	AOSR		pH, nutrients	atmospheric deposition	Zooplankton community composition	Zooplankton community composition was significantly correlated to environmental parameters that are directly and indirectly sensitive to industrial deposition including nitrate, sulphate, dissolved organic carbon, base cation, chloride, trace metal concentrations and predation regime, indicating their potential to track future environmental impacts. The relative importance of these environmental …
W06	Anas, M.M., Scott, K.A., Cooper, R.N. and Wissel, B., 2014. Zooplankton communities are good indicators of potential impacts of Athabasca oil sands operations on downwind boreal lakes. Canadian journal of fisheries and aquatic sciences, 71(5), pp.719-732.	We used zooplankton communities as indicators to evaluate the potential influence of acidifying–eutrophying emissions from the Athabasca oil sands region (AOSR) on 244 downwind lakes in northwest Saskatchewan. The impacts of regional environmental change on zooplankton communities are determined by responses of resident species to altered local environmental conditions as well as changes in compo…	2007-2009	AOSR		pH, nutrients	atmospheric deposition	Zooplankton community composition	Local environmental factors were the dominant determinants of community structure, including two major environmental gradients susceptible to atmospheric emissions (i.e., acid–base status and productivity). Spatial structuring of these factors induced similar spatial structures in zooplankton distribution across the region. However, disentangling any impacts of the AOSR on these environment–spati…
W09	Arciszewski, T.J., Hazewinkel, R.R., Munkittrick, K.R. and Kilgour, B.W., 2018. Developing and applying control charts to detect changes in water chemistry parameters measured in the Athabasca River near the oil sands: A tool for surveillance monitoring. Environmental toxicology and chemistry, 37(9), pp.2296-2311.	Re-analysis of LARP water quality data and development of control charts to detect change	1988-2016	AOSR		inorganics	fluvial transport	Residual error of ions and total metals	In most cases, the patterns in test residuals were not statistically different from those expected from the reference period at either site, especially when data were examined annually. However, differences were found at both locations, more were found at the downstream site, and more differences emerged as data accumulated and were analyzed over time. In sum, the analyses at the downstream site …
W08	Arciszewski, T.J., Munkittrick, K.R., Kilgour, B.W., Keith, H.M., Linehan, J.E. and McMaster, M.E., 2017. Increased size and relative abundance of migratory fishes observed near the Athabasca oil sands. FACETS, 2(2), pp.833-858.	re-analysis of fish inventory data for white sucker and walleye	1988-2014	AOSR		cumulative stress		Fish size, relative abundance	"These analyses revealed clear increases in the length of white sucker and walleye (Sander vitreus) and their relative abundances during the spawning season. The occurrence of these changes may be associated with overwintering location, but reduced fishing pressure in Lake Athabasca, eutrophication, or a cumulative effect may explain the form of changes detected in this study."
W10	Arens, C.J., Arens, J.C., Hogan, N.S., Kavanagh, R.J., Berrue, F., Van Der Kraak, G.J. and van den Heuvel, M.R., 2017. Population impacts in white sucker (Catostomus commersonii) exposed to oil sands–derived contaminants in the Athabasca River. Environmental toxicology and chemistry, 36(8), pp.2058-2067.	Biological and chemical endpoints were measured in white sucker collected downstream of Athabasca oil sands developments (AB, Canada) and compared with those at Calling Lake (AB, Canada), a reference location upstream of the Athabasca oil sands deposit. Naphthenic acid concentrations were also measured at 14 sites in the Athabasca River watershed.	Not provided	AOSR	seepage	organics, inorganics	groundwater transport, fluvial transport	Fish, Nas in water	Tributary naphthenic acid profiles were more similar to aged oil sands process water than samples from the Athabasca River, suggesting an influence of tailings in the tributaries. White sucker showed higher energy storage in the Athabasca River as indicated by significantly higher condition and liver size. White sucker were not investing that energy into reproductive effort as measured by gonad s…
W11	Bari, M.A., Kindzierski, W.B. and Cho, S., 2014. A wintertime investigation of atmospheric deposition of metals and polycyclic aromatic hydrocarbons in the Athabasca Oil Sands Region, Canada. Science of the Total Environment, 485, pp.180-192.	A study was undertaken using a bulk collection system to characterize wintertime atmospheric deposition of selected inorganic and organic contaminants in the AOSR. The study was carried out from January to March 2012 at two sampling sites near (within a 20 km circle of oil sands development) and two sampling sites distant (N45 km) to oil sands development. Triplicate bulk samplers were used to es…	2012	AOSR		organics, inorganics	atmospheric deposition	metals, PACs	At the two sites located within 20 km of oil sands development, 3-month wintertime integrated deposition for some priority metals, alkylated and parent PAH were higher compared to distant sites. Deposition fluxes of metals and PAH were compared to other available bulk deposition studies worldwide. Median bulk measurement uncertainties of metals and both PAH classes were 26% and within ±15%, respe…
W12	Bawden, A.J., Linton, H.C., Burn, D.H. and Prowse, T.D., 2014. A spatiotemporal analysis of hydrological trends and variability in the Athabasca River region, Canada. Journal of hydrology, 509, pp.333-342.	Trends and variability in the hydrologic regime of the Athabasca River region were analyzed. Twenty hydrologic variables were selected for flow analysis within both the Athabasca River Basin (ARB) and, for comparison, surrounding watersheds. Intra- and inter-basin scale analyses were performed, including a comparison of changes in streamflow at stations forming part of the Reference Hydrometric B…	1955-2010	AOSR		hydrology		discharge	Noteworthy results include strong decreasing trends in annual, warm season (March to October) and summer month flows over the majority of the study region, in addition to a greater number of decreasing trends in Athabasca watershed flows compared to the surrounding basins. The timing of the spring freshet was found to have not shifted toward an earlier onset, contrary to results from previous stu…
W13	Birks, S.J., Cho, S., Taylor, E., Yi, Y. and Gibson, J.J., 2017. Characterizing the PAHs in surface waters and snow in the Athabasca region: Implications for identifying hydrological pathways of atmospheric deposition. Science of the Total Environment, 603, pp.570-583.	The composition of polycyclic aromatic hydrocarbons present in snow and surface waters in the Athabasca Oil Sands Region (AOSR)was characterized in order to identify major contributors to the organics detected in rivers and lakes in the region. PAH concentrations, measured by threemonitoring programs in 2011,were used to compare the PAH compositions of snow and surface waters across the AOSR. The…	2011	AOSR		organics	atmospheric deposition, overland flow, fluvial transport	PAHs	The concentration of PAHs in rivers varies seasonally, with the highest values observed in July. The timing of increases in PAH concentrations in rivers coincides with the high river discharge during the spring freshet, indicating that this major hydrological event may play an important role in delivering PAHs to rivers. However, the composition of PAHs present in rivers during this period differ…
W14	Blanar, C.A., Hewitt, M., McMaster, M., Kirk, J., Wang, Z., Norwood, W. and Marcogliese, D.J., 2016. Parasite community similarity in Athabasca River trout-perch (Percopsis omiscomaycus) varies with local-scale land use and sediment hydrocarbons, but not distance or linear gradients. Parasitology research, 115(10), pp.3853-3866.	Parasite abundance, diversity, and community similarity in Athabasca River trout-perch (Percopsis omiscomaycus) were examined in relation to water quality, substrate profile, metal and organic compound levels in water and sediment, and landscape use patterns at different scales, as well as distance among sites and upstream-downstream position along the river.	2009-2010	AOSR	habitat, land disturbance	inorganics, organics, land use, habitat	fluvial transport	fish parasite communities	Although species richness did not differ among sites, there were significant differences in abundance of individual taxa and community structure. We observed a shift from communities dominated by larval trematodes Diplostomum spp. To domination by gill monogeneans Urocleidus baldwini, followed by a reversion further downstream. Variations in the abundance of these taxa and of overall community si…
W15	Boutin, C. and Carpenter, D.J., 2017. Assessment of wetland/upland vegetation communities and evaluation of soil-plant contamination by polycyclic aromatic hydrocarbons and trace metals in regions near oil sands mining in Alberta. Science of the Total Environment, 576, pp.829-839.	The objectives of this study were to assess plant species richness and composition in wetlands and uplands in the vicinity of oil sands mining areas and to measure levels of contamination of trace metals and polycyclic aromatic hydrocarbons (PAHs) in soils and plants. Twenty-two sites were selected in three locations: near to (OS, n = 7), West (n = 7), and East (n = 8) of oil sands mining operati…	2013-2014	AOSR		organics, inorganics	atmospheric deposition	metals, PACs, vegetation community	Plant species richness and composition differed significantly among locations. More species were found in the OS sites, many of them being non-native, than in East and West sites, which contained almost exclusively native perennials. PAH levels were significantly higher in OS sites, and were mostly comprised of alkylated PAHs. Patterns of PAH distribution indicated contamination from bitumen/ pet…
W16	Cash, K.J., Gibbons, W.N., Munkittrick, K.R., Brown, S.B. and Carey, J., 2000. Fish health in the Peace, Athabasca and Slave river systems. Journal of Aquatic Ecosystem Stress and Recovery, 8(1), pp.77-86.	To provide an ecological assessment of three large river basins in northern Canada, the Northern River Basins Study (NRBS) undertook a multi-disciplinary approach to assess environmental and socio-economic impacts of development. Results presented here focus on key findings relating to studies of fish health within the basins.	1990s	AOSR, PR		Cumulative stress		fish health, physiology, tissue Hg	In addition, contaminant loads in fish generally conform to Canadian guidelines for both aquatic and human health; although, levels of dioxins, furans, PCBs and mercury in biota did exceed guidelines at certain times and in certain locations. The weight of evidence indicates that many of the fish in these basins exhibit signs of physiological stress. Of particular concern was the finding that sex…
W17	Chibwe, L., Manzano, C.A., Muir, D., Atkinson, B., Kirk, J.L., Marvin, C.H., Wang, X., Teixeira, C., Shang, D., Harner, T. and De Silva, A.O., 2019. Deposition and Source Identification of Nitrogen Heterocyclic Polycyclic Aromatic Compounds in Snow, Sediment, and Air Samples from the Athabasca Oil Sands Region. Environmental science & technology, 53(6), pp.2981-2989.	The current study was designed to identify and explore the potential of nitrogen heterocyclic PACs (NPACs) as source indicators in snowpack, lake sediment and passive air samples from the AOSR during 2014−2015. Source samples including petroleum coke (petcoke), haul road dust, and unprocessed oil sands were also analyzed. Samples were analyzed using comprehensive two-dimensional gas chromatograph…	2015	AOSR	air emissions	organics	atmospheric deposition	PACs	Levels of NPACs in environmental samples decreased with distance from the main developments and with increasing depth in lake sediments but were detected within 50 km from the major developments. The composition profiles of several NPAC isomer classes, such as dimethylcarbazoles, showed that petcoke had a distinct distribution of NPACs compared to the haul road dust and unprocessed oil sands ores…
W18	Cho, S., Sharma, K., Brassard, B.W. and Hazewinkel, R., 2014. Polycyclic aromatic hydrocarbon deposition in the snowpack of the Athabasca oil sands region of Alberta, Canada. Water, Air, & Soil Pollution, 225(5), p.1910.	In this study, we investigated the extent that oil sands activities contribute PAHs to the snowpack of the AOSR.	2011	AOSR		organics	atmospheric deposition	PACs	The dominant groups of PAHs found in our snow samples were dibenzothiophenes, phenanthrenes/anthracenes, fluranthenes/pyrenes, chrysenes, and fluorenes. These PAHs were highly dominated by alkylated species, especially near oil sands operations. Aerial deposition of PAHs declined exponentially with increasing distance from the geographic center (GC), which was located close to Suncor and Syncrude…
W19	Conly, F.M., Crosley, R.W. and Headley, J.V., 2002. Characterizing sediment sources and natural hydrocarbon inputs in the lower Athabasca River, Canada. Journal of Environmental Engineering and Science, 1(3), pp.187-199.	Since the oil sands represent a natural diffuse source of hydrocarbons to the aquatic environment, understanding the nature and extent of sediment-bound hydrocarbon contaminants in the context of the sediment regime of the Athabasca River is important. Described are fluvial geomorphic characteristics of the lower Athabasca River, which provide a basis for assessing sediment-bound hydrocarbon cont…	1998-2000	AOSR		organics, sediments	fluvial transport	TSS and natural bitumen	Suspended sediment derived from main stem and tributary sources between Fort McMurray and Embarras account for 1.2 Mt, or 18%, of the mean annual load of the Athabasca River. Of this load, approximately 53% of the sediment input originated from tributaries, the remainder from main-stem sources. The majority of sediment contributed along the main stem occurs in the vicinity of Embarras, well downs…
W20	Cooke, C.A., Kirk, J.L., Muir, D.C., Wiklund, J.A., Wang, X., Gleason, A. and Evans, M.S., 2017. Spatial and temporal patterns in trace element deposition to lakes in the Athabasca oil sands region (Alberta, Canada). Environmental Research Letters, 12(12), p.124001.	Lake sediment cores collected throughout AOSR	1700-2010	AOSR		inorganics	atmospheric deposition, overland flow	Metals	Early mining operations (during the 1970s and 1980s) led to elevated V and Pb inputs to lakes located <50 km from mining operations. Subsequent improvements to mining and upgrading technologies since the 1980s have reduced V and Pb loading to near background levels at many sites. In contrast, Hg deposition increased by a factor of ∼3 to all 20 lakes over the 20th century, reflecting global-scale …
W131	Culp, J. C., Glozier, N. E., Baird D. J., Baird, Wrona, F. J., Brua, R. B., Ritcey A. L., Peters D. L., Casey. R., Choung, C. B., Curry, C. J., Halliwell, D., Keet, E., Kilgour, B., Kirk, J., Lento, J., Luiker, E. & C. Suzanne. 2018. Assessing ecosystem health in benthic macroinvertebrate assemblages of the Athabasca river mainstem, tributaries, and Peace-Athabasca Delta. Oil Sands Monitoring Tec…	the Joint Oil Sands Monitoring Plan (JOSM), included measuring aquatic ecosystem health by monitoring benthic invertebrate assemblages in the main stem of the Athabasca River, its tributaries and the deltaic and wetland ecosystems of the Peace-Athabasca Delta (PAD). The invertebrate program for JOSM focused on	2012-2015	AOSR		Cumulative	atmospheric deposition, fluvial transport	Benthic invertbrate communities	The LAR main stem generally has good ecological condition with intolerant taxa, such as Ephemeroptera, Plecoptera and Trichoptera (EPT), found in large abundances at all sampling sites. Nevertheless, the middle river reaches between M3 and M7C show signs of mild environmental stress that should be examined more closely through focused studies designed to tease apart the combined effects of nutrie…
W21	Curtis, C.J., Flower, R., Neil, R.O.S.E., Shilland, J., Simpson, G.L., Turner, S., Handong, Y.A.N.G. and Sergi, P.L.A., 2010. Palaeolimnological assessment of lake acidification and environmental change in the Athabasca Oil Sands Region, Alberta. Journal of Limnology, 69(1s), pp.92-104.	benthic macroinvertebrates because they are relatively sedentary, can be sensitive to multiple stressors, are critical components of fish habitat, and are the most common aquatic group used for aquatic bioassessments globally.	<1900-2004	AOSR		pH, nutrients	atmospheric deposition	radiometric dating, diatom analysis, isotopic analysis of bulk sediment 13C and 15N, and spheroidal carbonaceous particles (SCPs)	Biomonitoring of the LAR tributaries revealed benthic assemblages associated with good ecological condition (i.e., dominated by intolerant taxa). However, assemblages in areas with increased human disturbance exhibited divergence from reference sites and this trend may be associated with mild environmental stress. Moreover, in the Steepbank and Ells rivers, the composition of benthic assemblage w…
W22	Dolgova, S., Popp, B.N., Courtoreille, K., Espie, R.H., Maclean, B., McMaster, M., Straka, J.R., Tetreault, G.R., Wilkie, S. and Hebert, C.E., 2018. Spatial trends in a biomagnifying contaminant: Application of amino acid compound–specific stable nitrogen isotope analysis to the interpretation of bird mercury levels. Environmental toxicology and chemistry, 37(5), pp.1466-1475.	Compound-specific stable isotope analysis; In the present study, eggs (n=428) of California (Larus californicus), herring (Larus argentatus smithsonianus), and ringbilled (Larus delawarensis) gulls were used to assess spatial patterns in mercury (Hg) availability in 12 western Canadian lakes located over 14 degrees of latitude, with amino acid compound–specific stable isotope analysis adjustment …	2013-2015	AOSR		inorganics	fluvial transport	Hg	Mean trophic position–adjusted egg Hg levels (micrograms per gram, dry wt) were greatest at sites in receiving waters of the Athabasca River (X ¼0.70) compared to southern (X ¼0.39) and northern (X ¼0.50) regions. Research is required to investigate factors (e.g., local Hg released as a result of human activities, processes influencing Hg methylation) which may be responsible for greater Hg avail…
W24	Donner, M.W., Cuss, C.W., Poesch, M., Sinnatamby, R.N., Shotyk, W. and Siddique, T., 2018. Selenium in surface waters of the lower Athabasca River watershed: Chemical speciation and implications for aquatic life. Environmental pollution, 243, pp.1343-1351.	As part of a two-year multi-disciplinary study to assess natural and anthropogenic inputs, Se and its chemical speciation were determined in water samples collected along a ~125 km transect of the Athabasca River and associated tributaries. Selenium was also determined in the muscle of Trout-perch (Percopsis omiscomaycus), a non-migratory fish species, that were sampled from selected locations.	2014-2015	AOSR		inorganics	fluvial transport	Se in water and tissues of trout-perch	Dissolved (<0.45 mm) Se in the Athabasca River was consistently low in 2014 (0.11 ± 0.02 mg L1; n ¼ 14) and 2015 (0.16 ± 0.02 mg L1; n ¼ 21), with no observable increase from upstream to downstream. Selenate was the predominant inorganic form (~60 ng L1) and selenite was below detection limits at most locations. The average concentration of Se in Trout-perch muscle was 2.2 ± 0.4 mg kg1 (n ¼ 34), …
W23	Donner, M.W., Javed, M.B., Shotyk, W., Francesconi, K.A. and Siddique, T., 2017. Arsenic speciation in the lower Athabasca River watershed: a geochemical investigation of the dissolved and particulate phases. Environmental pollution, 224, pp.265-274.	Dissolved As species, together with total and particulate As, were used to evaluate the potential bioavailability of As in water as well as to decipher inputs from natural geological processes and ABS mining and upgrading activities. Water samples were collected from the river in October at 13 locations in 2014 and 19 locations in 2015 spanning up to 125 km. Additional samples were collected from…	2014-2015	AOSR		inorganics	fluvial transport	Arsenic	“Dissolved” (<0.45 mm) As was consistently low in the Athabasca River (average 0.37 ± 0.01 and 0.34 ± 0.01 mg L1 in 2014 and 2015, respectively) as well as tributaries and springs (<1 mg/L), with As(V) as the predominant form. The average total As concentration was higher in 2014 (12.7 ± 2.8 mg/L) than 2015 (3.3 ± 0.65 mg L1) with nearly all As associated with suspended solids (>0.45 mm). In 2014…
W26	Droppo, I.G., di Cenzo, P., Parrott, J. and Power, J., 2019. The Alberta oil sands eroded bitumen/sediment transitional journey: Influence on sediment transport dynamics, PAH signatures and toxicological effect. Science of The Total Environment, 677, pp.718-731.	This paper investigated the sediment/contaminant continuum of bitumen containing sediment, from eroded exposed natural bitumen outcrops to river depositional zone, in order to improve our understanding of the transitional sediment, chemistry and toxicological influence on aquatic health. To achieve this aim, we linked a rainfall simulator with an annular flume to allow for connectivity between te…	2011	AOSR		sediments, organics	fluvial transport	TSS and natural bitumen	All plots generated similar washoff rates (~25 L hr−1) and fine eroded sediment (d50=5μm) regardless of strata. The CF generated the highest total eroded sediment (TES) followed by EL-MF and STB-MF. The STB-MF generated up to three orders of magnitude lower TES than the STB-CF. The EL generated the highest PAH concentrations, however, when normalizing by TESmass delivered to the flume, STB-MFPAH …
W25	Droppo, I.G., di Cenzo, P., Power, J., Jaskot, C., Chambers, P.A., Alexander, A.C., Kirk, J. and Muir, D., 2018. Temporal and spatial trends in riverine suspended sediment and associated polycyclic aromatic compounds (PAC) within the Athabasca oil sands region. Science of The Total Environment, 626, pp.1382-1393.	quantify the spatial change in SS associated PAC loadings as EL and STB transit through the MF to the Athabasca River; 2) assess how these loads vary with time and flow conditions; and 3) characterize the PACs from both rivers using a variety of PAC ratios and methods to assess the different source bitumen characteristics and weathering of these contaminants.	2014	AOSR		sediments, organics	fluvial transport	PACs TSS	There was a longitudinal increase in polycyclic aromatic compound (PAC) concentrations for rivers that erode the MF from upstream to downstream regardless of time-of-year, while loads were substantially increased during high flow periods when the erosive forces are the greatest and the overland flow contribution is high. Within the MF, variation in PAC contributions is seen by the Ells River havi…
W27	Dubé, M.G. and Wilson, J.E., 2013. Accumulated state assessment of the Peace‐Athabasca‐Slave River system. Integrated environmental assessment and management, 9(3), pp.405-425.	This study assessed seasonal changes in 1) Peace River water quality and quantity before and after dam development, 2) Athabasca River water quality and quantity before and after oil sands developments, 3) tributary inputs from the Peace and Athabasca Rivers to the Slave River, and 4) upstream to downstream differences in water quality in the Slave River. In addition, seasonal benchmarks were cal…	1967-2010	AOSR, PR	land disturbance	inorganics, nutrients, hydrology		water quality, water quantity	In the Athabasca River, TP and specific conductance concentrations increased significantly since before oil sands developments (1967–2010), whereas dissolved N and sulfate have increased after the oil sands developments (1977–2010). Recently, the Athabasca River had significantly higher concentrations of dissolved N, TP, TOC, dissolved sulfate, specific conductance, and total Mn than either the S…
W28	Elmes, M.C., Wiklund, J.A., Van Opstal, S.R., Wolfe, B.B. and Hall, R.I., 2016. Characterizing baseline concentrations, proportions, and processes controlling deposition of river-transported bitumen-associated polycyclic aromatic compounds at a floodplain lake (Slave River Delta, Northwest Territories, Canada). Environmental monitoring and assessment, 188(5), p.282.	Here, we use paleolimnological data from a flood-prone lake (BSD2^, informal name) in the Slave River Delta (SRD, Canada), ∼500 km downstream of the Alberta oil sands development and the bitumen-rich McMurray Formation to identify baseline concentrations and proportions of river-transported bitumen-associated indicator polycyclic aromatic compounds.	1924-2004	AOSR		organics	fluvial transport	PACs	Results show that indicator PACs are deposited in SD2 by Slave River floodwaters in concentrations that are 45 % lower than those in sediments of BPAD31compounds, a lake upstream in the Athabasca Delta that receives Athabasca River floodwaters. Lower concentrations at SD2 are likely a consequence of sediment retention upstream as well as dilution by sediment influx from the Peace River. In additi…
W29	Emmerton, C.A., Cooke, C.A., Wentworth, G.R., Graydon, J.A., Ryjkov, A. and Dastoor, A., 2018. Total mercury and methylmercury in lake water of Canada’s oil sands region. Environmental science & technology, 52(19), pp.10946-10955.	We measured total mercury (THg) and MeHg concentrations for five years from 50 lakes throughout the AOSR.	2012-2016	AOSR, PR, CL		inorganics	atmospheric deposition	Hg	Mean lake water concentrations of THg (0.4−5.3 ng L−1) and MeHg (0.01−0.34 ng L−1) were similar to those of other boreal lakes and <5% of all samples exceeded Provincial water quality guidelines. Lakes with the highest THg concentrations were found >100 km northwest of oil sands mines and received runoff from geological formations high in metals concentrations. MeHg concentrations were highest in…
W31	Evans, M., Davies, M., Janzen, K., Muir, D., Hazewinkel, R., Kirk, J. and de Boer, D., 2016. PAH distributions in sediments in the oil sands monitoring area and western Lake Athabasca: concentration, composition and diagnostic ratios. Environmental pollution, 213, pp.671-687.	The Regional Aquatics Monitoring Program and its successor, the Joint Canada-Alberta Implementation Plan for Oil Sands Monitoring (JOSM), are the primary aquatic programs monitoring this industry. Here we examine sediment data (collected by Ekman grabs) to investigate trends and sources of polycyclic aromatic hydrocarbons (PAHs), supplementing these data with sediment core studies.	1997-2014	AOSR		organics	atmospheric deposition, fluvial transport	PAHs	Total PAH (total PAH) concentrations were highest at Shipyard Lake (6038 ± 2679 ng/g) in the development center and lower at Isadore's Lake (1660 ± 777 ng/g) to the north; both lakes are in the Athabasca River Valley and lie below the developments. SPAH concentrations were lower (622-930 ng/g) in upland lakes (Kearl, McClelland) located further away from the developments. SPAH concentrations incr…
W30	Evans, M.S. and Talbot, A., 2012. Investigations of mercury concentrations in walleye and other fish in the Athabasca River ecosystem with increasing oil sands developments. Journal of Environmental Monitoring, 14(7), pp.1989-2003.	In order to conduct a more comprehensive analysis of mercury trends in fish, we compiled an extensive database for walleye, lake whitefish (Coregonus clupeaformis), northern pike (Esox lucius) and lake trout (Salvelinus namaycush) using all available data obtained from provincial, federal, and industry-funded monitoring and other programs. Evidence for increasing trends in mercury concentrations …	Lake Athabasca: 1981-2009 (pike); 1981-2005 (walleye); 1978-2009 (Lake trout); walleye + lake whitefish, Athabasca River: 1984-2011	AOSR	air emissions, land disturbance	inorganics	atmospheric deposition, fluvial transport	Hg	In the immediate oil sands area of the Athabasca River, mercury concentrations decreased (p < 0.001) in walleye and lake whitefish over 1984–2011. In western Lake Athabasca and its delta, mercury concentrations decreased (p < 0.0001) in northern pike (1981–2009) although no trend was evident for walleye (1981–2005) and lake trout (1978–2009). Mercury concentrations in lake trout from Namur Lake, …
W32	Farwell, A.J., Parrott, J.L., Sherry, J.P., Tetreault, G.R., Van Meer, T. and Dixon, D.G., 2009. Use of stable carbon and nitrogen isotopes to trace natural and anthropogenic inputs into riverine systems in the Athabasca oil sands region. Water Quality Research Journal, 44(3), pp.211-220.	Stable isotopes of carbon and nitrogen in fish were examined as a potential tracer of exposure to oil sands constituents in naturally eroded environments and in areas of anthropogenic activity (municipal and industrial effluent discharges; oil sands surface mining) within the Athabasca River drainage basin of northern Alberta, Canada.	1999-2000	AOSR		Cumulative stress	fluvial transport	stable isotopes of nitrogen and carbon in fish muscle	Longnose sucker (Catostomus catostomus), trout-perch (Percopsis omiscomaycus), and slimy sculpin (Cottus cognatus) showed changes in δ13C values with the river gradient. Site-specific differences in the δ13C values of fish were more pronounced for the small-bodied fish species in the lower reaches of a tributary (slimy sculpin) and immediately downstream of tributary inputs along the Athabasca Ri…
W33	Ficken, C.D., Cobbaert, D. and Rooney, R.C., 2019. Low extent but high impact of human land use on wetland flora across the boreal oil sands region. Science of The Total Environment, p.133647.	Boreal wetlands are at risk of degradation from anthropogenic activities including oil sands energy extraction. Despite efforts to monitor the impacts of oil sands energy extraction-related activities on wetland ecology, few studies examine the impacts of diverse human development types on wetland plant communities. Here, we sought to quantify the effects of human development in the Athabasca, Pe…	2007-2016	AOSR	land disturbance	Cumulative stress		wetland community vegetation	Across the region, we found that total development and development related to energy and mining were both low; ~80% of the study area was undeveloped. Despite the low spatial extent, total anthropogenic development was negatively correlated with site-level conservatism (a metric of plant tolerance to environmental perturbation) in all five wetland classes examined. This suggests that wetlands sur…
W34	Gagne, F., Andre C., Turrcotte, P., Gagnon, C. 2016. Comparative toxicity of selected naphthenic acids, oil sands processed water and surface waters in rainbow trout hepatocytes: a gene expression study. SOJ Biochemistry 2(3): 13	This study examined the cytotoxic properties of selected naphthenic Acids (NA), commercial mixtures of NA in rainbow trout hepatocytes and compares the responses with Oil Sand Processed Water (OSPW) and river water extracts. Hepatocytes were exposed to increasing concentrations of selected NAs (z = 0, 2, 4, 6, 8 and 10), 2 commercial mixtures of NA, 2 OSPW, and surface waters upstream and downstr…	Not Provided	AOSR		inorganics		trout gene expression	Individual NAs induced the expression most of the genes, except for GST, whose expression was reduced. For NA mixtures, the most sensitive genes were those involved in DNA repair (APEX, LIG, GADD45, and OGG) and biotransformation (CYP1A1 and 3A4). The same pattern was observed for OSPW, except that MDR was the most sensitive gene, and GST gene expression was decreased as occurred with NAs. The re…
W35	Gerner, N.V., Koné, M., Ross, M.S., Pereira, A., Ulrich, A.C., Martin, J.W. and Liess, M., 2017. Stream invertebrate community structure at Canadian oil sands development is linked to concentration of bitumen-derived contaminants. Science of the Total Environment, 575, pp.1005-1013.	To quantify the effects of bitumen-derived contaminants we monitored the aquatic exposure of polycyclic aromatic hydrocarbons (PAHs), metals, and naphthenic acids as well as the invertebrate community in the Athabasca River and its tributaries. PAH concentrations over 3 consecutive years were related to discharge and were highest in the year with high autumn rainfall. In the year with the highest…	2010-2012	AOSR		organics, hydrology	fluvial transport	Benthic invertberate communities	Aquatic exposure and effects were examined in Northern Alberta (Canada). Effects on invertebrate community structure were monitored. Effects at concentrations 100 times below the acute sensitivity of Daphnia magna. A biological indicator system, SPEARoil, was designed. SPEARoil is applicable for future routine monitoring of oil sands related effects. PAH concentrations over 3 consecutive years we…
W132	Glozier, N.E., Pippy, K., Levesque L., Ritcey, A., Armstrong, B., Tobin, O., Cooke, C.A., Conly, M., Dirk, L., Epp, C., Gue, A., Hazewinkel, R., Keet, E., Lindeman, D., Maines, J., Syrgiannis, J., Su, M. & V. Tumber. 2018. Surface Water Quality of the Athabasca, Peace and Slave Rivers and Riverine Waterbodies within the Peace- Athabasca Delta. Oil Sands Monitoring Program Technical Report Series …	report presents the major findings from the JOSM program on surface water quality of the LAR, Peace River (PR), Slave River (SR) and tributaries to the PAD. It focuses on a set of representative parameters to demonstrate the range in water quality characteristics in the LAR and downstream deltaic ecosystem. It includes an assessment of water quality status (including spatial and temporal trends) …	2012-2015	AOSR		inorganics, organics, nutrients	atmopsheric depsoiton, fluvial transport	water quality	During the 3-year implementation phase of JOSM, more than 1300 water quality samples were collected from 21 locations (6 historic sites with increased frequency and 15 new sites) representing a nearly 5-fold increase in overall sampling effort in the LAR, PR, SR and PAD. Status and spatial patterns among sites were examined using JOSM data combined with available historical data, where possible, …
W36	Guéguen, C., Clarisse, O., Perroud, A. and McDonald, A., 2011. Chemical speciation and partitioning of trace metals (Cd, Co, Cu, Ni, Pb) in the lower Athabasca river and its tributaries (Alberta, Canada). Journal of Environmental Monitoring, 13(10), pp.2865-2872.	Concentrations of Cd, Co, Cu, Ni and Pb were measured in particulate and dissolved phases at 11 sites located upstream and near Athabasca oil sands development. The in situ discrimination between nonlabile and labile dissolved metals was done using diffusive gradients in thin-films (DGT) devices.	2008-2009	AOSR, CL		inorganics	fluvial transport	speciation of trace metals	The DGT-labile fraction of Co and Ni was 30% lower near development sites whereas Cu, Cd and Pb showed minor changes spatially. It was found that an 8-fold increase in dissolved organic matter (DOM) near development induced a rapid decrease in DGT-labile metals. Dissolved metal concentrations were used along with DOM, major ions, nutrients, pH and conductivity to calculate the distribution of dis…
W37	Hall, R.I., Wolfe, B.B., Wiklund, J.A., Edwards, T.W., Farwell, A.J. and Dixon, D.G., 2012. Has Alberta oil sands development altered delivery of polycyclic aromatic compounds to the Peace-Athabasca Delta?. PloS one, 7(9), p.e46089.	Paleolimnological study of three lakes in the PAD; looked at PACs	1700-2010	AOSR		organics	fluvial transport	PACs	We provide evidence that the Athabasca Delta has been a natural repository of PACs carried by the Athabasca River for at least the past two centuries. We detect no measureable increase in the concentration and proportion of river-transported bitumen-associated indicator PACs in sediments deposited in a flood-prone lake since onset of oil sands development. Results also reveal no evidence that ind…
W38	Hazewinkel, R.R., Wolfe, A.P., Pla, S., Curtis, C. and Hadley, K., 2008. Have atmospheric emissions from the Athabasca Oil Sands impacted lakes in northeastern Alberta, Canada?. Canadian Journal of Fisheries and Aquatic Sciences, 65(8), pp.1554-1567.	Diatom assemblages in dated sediment cores from eight acid-sensitive lakes were analyzed to assess the effects of acidifying emissions on boreal lake ecosystems	1600-2000	AOSR		pH	atmospheric deposition	Diatom assemblages	There is no evidence that these lakes have become acidified. Instead, many of the lakes show characteristic changes towards greater productivity and occasionally greater alkalinity. The absence of evidence for acidification does not imply that emissions from the Oil Sands are environmentally benign, but rather suggests the biogeochemistry of these lakes differs fundamentally from well-studied aci…
W39	Headley, J.V., Crosley, B., Conly, F.M. and Quagraine, E.K., 2005. The characterization and distribution of inorganic chemicals in tributary waters of the lower Athabasca river, Oilsands region, Canada. Journal of Environmental Science and Health, 40(1), pp.1-27.	There are environmental concerns for aquatic life in areas downstream of current and future oil sands activities. To assess and predict potential impacts of industrial activities, it is important to separate impacts from those produced by naturally occurring oil sands deposit. Studies were therefore conducted to determine whether the water quality of tributaries to the Athabasca River, which have…	1998-2000	AOSR		inorganics	fluvial transport	metals	Some of these metals, especially iron and manganese, were of high concentrations and in some instances, particularly in a survey conducted during the spring freshets in April 1999, exceeded guidelines for the protection of aquatic life. The observed concentrations of metals seem to be of natural origin and can be used as base-line data for future assessment of anthropogenic activities in the oil …
W40	Jautzy, J., Ahad, J.M., Gobeil, C. and Savard, M.M., 2013. Century-long source apportionment of PAHs in Athabasca oil sands region lakes using diagnostic ratios and compound-specific carbon isotope signatures. Environmental science & technology, 47(12), pp.6155-6163.	This study presents a century-long historical record of source apportionment of polycyclic aromatic hydrocarbons (PAHs) in dated sediments from two headwater lakes located approximately 40 and 55 km east from the main area of open pit mining activities. Concentrations of the 16 Environmental Protection Agency (EPA) priority PAHs in addition to retene, dibenzothiophene (DBT), and six alkylated gro…	1918-2009	AOSR	production	organics	atmospheric deposition	PAHs	Although concentrations of PAHs in these lakes were low and below the Canadian Council of Ministers of the Environment (CCME) guidelines, diagnostic ratios pointed to an increasingly larger input of petroleum-derived (i.e., petrogenic) PAHs over the past 30 years concomitant with δ13C values progressively shifting to the value of unprocessed AOS bitumen. This petrogenic source is attributed to th…
W42	Jautzy, J.J., Ahad, J.M., Gobeil, C., Smirnoff, A., Barst, B.D. and Savard, M.M., 2015. Isotopic evidence for oil sands petroleum coke in the Peace–Athabasca Delta. Environmental science & technology, 49(20), pp.12062-12070.	Here, we report a century-long source apportionment of PAHs using dual (δ2H, δ13C) compound-specific isotope analysis on phenanthrene deposited in a lake from the Athabasca sector of the Peace−Athabasca Delta situated ∼150 km downstream (north) of the main center of mining operations.	1928-2010	AOSR	production	organics	atmospheric deposition	d13C and d2H in phenanthrene	Here, we report a century-long source apportionment of PAHs using dual (δ2H, δ13C) compound-specific isotope analysis on phenanthrene deposited in a lake from the Athabasca sector of the Peace−Athabasca Delta situated ∼150 km downstream (north) of the main center of mining operations. The isotopic signatures in the core were compared to those of the main potential sources in this region (i.e., un…
W41	Jautzy, J.J., Ahad, J.M., Hall, R.I., Wiklund, J.A., Wolfe, B.B., Gobeil, C. and Savard, M.M., 2015. Source apportionment of background PAHs in the Peace-Athabasca Delta (Alberta, Canada) using molecular level radiocarbon analysis. Environmental science & technology, 49(15), pp.9056-9063.	Here, we utilize molecular-level natural-abundance radiocarbon measurements on an amalgamated sediment record from a Peace River flood-susceptible oxbow lake in the northern Peace sector of the PAD to quantitatively discriminate sources of naturally occurring alkylated PAHs (fossil and modern biomass).	1960-2010	AOSR, PR		organics	atmospheric deposition	compound specific radio carbon dating of PAHs	A radiocarbon mass balance quantified a predominantly natural petrogenic source (93% petrogenic, 7% forest fire) for alkylated PAHs during the past ∼50 years. Additionally, a significant petrogenic component determined for retene, a compound usually considered a biomarker for softwood combustion, suggests that its use as a unique forest fire indicator may not be suitable in PAD sediments receivin…
W43	Javed, M.B. and Shotyk, W., 2018. Estimating bioaccessibility of trace elements in particles suspended in the Athabasca River using sequential extraction. Environmental pollution, 240, pp.466-474.	Employing protocols developed for polar snow and ice, water samples were collected upstream, midstream and downstream of open pit bitumen mines and upgraders along the Lower Athabasca River (AR). The purpose was to: i) estimate the bioaccessibility of trace elements associated with particulate matter in the AR using sequential extraction, and ii) determine whether their forms have been measurably…	2014	AOSR		inorganics	fluvial transport	trace metals	Of the trace metals known to be enriched in bitumen (V, Ni, Mo and Re), a substantial proportion of V (78-93%) and Ni (35-81%) was found in the residual fraction representing stable minerals. In contrast, Mo and Re were partitioned mainly into more reactive forms (water soluble, acid extractable, reducible and oxidisable). Comparing the non-residual fractions in upstream versus downstream sites, …
W44	Javed, M.B., Cuss, C.W., Grant-Weaver, I. and Shotyk, W., 2017. Size-resolved Pb distribution in the Athabasca River shows snowmelt in the bituminous sands region an insignificant source of dissolved Pb. Scientific reports, 7, p.43622.	Employing metal free sampling and handling protocols, we show that snowmelt from the Athabasca bituminous sands region is an insignificant source of dissolved Pb to the Athabasca River (AR).	2014	AOSR		inorganics	atmospheric deposition, overland flow, fluvial transport	lead	Total Pb in the AR is low, and almost entirely in particulate form. Lead in the suspended solids in the AR exactly follows thorium (Th), a conservative lithophile element, and a linear regression of Pb against Th (Pb = 1.6 × Th + 0.0; R2 = 0.99) yields a slope identical to the Pb/Th ratio in the Upper Continental Crust. In the “dissolved” fraction, the Pb/Th ratio is equivalent to that of deep, o…
W46	Kelly, E.N., Schindler, D.W., Hodson, P.V., Short, J.W., Radmanovich, R. and Nielsen, C.C., 2010. Oil sands development contributes elements toxic at low concentrations to the Athabasca River and its tributaries. Proceedings of the National Academy of Sciences, 107(37), pp.16178-16183.	collection of water and snow samples in summer and winter to examine potential spatial relationships with oil sands development	2008	AOSR		inorganics	atmospheric deposition, fluvial transport	metals - PPEs	In the 2008 snowpack, all PPE except selenium were greater near oil sands developments than at more remote sites. Bitumen upgraders and local oil sands development were sources of airborne emissions. Concentrations of mercury, nickel, and thallium in winter and all 13 PPE in summer were greater in tributaries with watersheds more disturbed by development than in less disturbed watersheds. In the …
W45	Kelly, E.N., Short, J.W., Schindler, D.W., Hodson, P.V., Ma, M., Kwan, A.K. and Fortin, B.L., 2009. Oil sands development contributes polycyclic aromatic compounds to the Athabasca River and its tributaries. Proceedings of the National Academy of Sciences, 106(52), pp.22346-22351.	study of PACs in snow and river waters	2008	AOSR		organics	atmospheric deposition, fluvial transport	PACs	We show that the oil sands development is a greater source of contamination than previously realized. In 2008, within 50 km of oil sands upgrading facilities, the loading to the snowpack of airborne particulates was 11,400 T over 4 months and included 391 kg of polycyclic aromatic compounds (PAC), equivalent to 600 T of bitumen, while 168 kg of dissolved PAC was also deposited. Dissolved PAC conc…
W47	Kirk, J.L., Muir, D.C., Gleason, A., Wang, X., Lawson, G., Frank, R.A., Lehnherr, I. and Wrona, F., 2014. Atmospheric deposition of mercury and methylmercury to landscapes and waterbodies of the Athabasca oil sands region. Environmental science & technology, 48(13), pp.7374-7383.	sampling snow for metals near mines	2011-2012	AOSR	air emissions	inorganics	atmospheric deposition	metals, but especially Hg	Total Hg (THg; all forms of Hg in a sample) loads were predominantly particulate-bound (79 ± 12%) and increased with proximity to major developments, reaching up to 1000 ng m−2. MeHg loads increased in a similar fashion, reaching up to 19 ng m−2 and suggesting that oil sands developments are a direct source of MeHg to local landscapes and water bodies. Deposition maps, created by interpolation of…
W49	Korosi, J.B., Cooke, C.A., Eickmeyer, D.C., Kimpe, L.E. and Blais, J.M., 2016. In-situ bitumen extraction associated with increased petrogenic polycyclic aromatic compounds in lake sediments from the Cold Lake heavy oil fields (Alberta, Canada). Environmental pollution, 218, pp.915-922.	Recent uncontrolled bitumen flow-to-surface incidents (FTS; appearance at the surface of bitumen emulsions from deep subsurface recovery zones) reported at the Cold Lake heavy oil fields highlight the need to better understand the potential role of in-situ extraction as a source of contaminants to landscapes and surface waters. We analyzed sediment cores from a lake located ~2 km away from a rece…	<1900-2014	CL		inorganics, organics	atmospheric deposition	metals, polycyclic aromatic compounds (PACs), and polychlorinated biphenyls (PCBs)	An increase in alkyl PACs coincided with the onset and expansion of commercial in-situ bitumen extraction, and multiple lines of evidence indicate a petrogenic source for recent alkyl PAC enrichment. However, no coincident increase in vanadium (enriched in bitumen) occurred that would suggest the source of petrogenic PAC enrichment is direct input of bituminous particles. Our results show that, s…
W48	Korosi, J.B., Irvine, G., Skierszkan, E.K., Doyle, J.R., Kimpe, L.E., Janvier, J. and Blais, J.M., 2013. Localized enrichment of polycyclic aromatic hydrocarbons in soil, spruce needles, and lake sediments linked to in-situ bitumen extraction near Cold Lake, Alberta. Environmental pollution, 182, pp.307-315.	We measured polycyclic aromatic hydrocarbons (PAH) in soils, spruce needles, and lake sediment cores in the Cold Lake oil sands region to provide a historical and spatial perspective on PAH contamination related to in-situ extraction activities.	<1850-2009	CL		organics	atmospheric deposition	PAHs	A pronounced increase in PAH concentrations was recorded in one of two study lakes (Hilda Lake) corresponding to the onset of commercial bitumen production in w1985. Distance from extraction rigs was not an important predictor of PAH concentrations in soils, although two samples located near installations were elevated in alkyl PAHs. Evidence of localized PAH contamination in Hilda Lake and two s…
W50	Kurek, J., Kirk, J.L., Muir, D.C., Wang, X., Evans, M.S. and Smol, J.P., 2013. Legacy of a half century of Athabasca oil sands development recorded by lake ecosystems. Proceedings of the National Academy of Sciences, 110(5), pp.1761-1766.	The absence of well-executed environmental monitoring in the Athabasca oil sands (Alberta, Canada) has necessitated the use of indirect approaches to determine background conditions of freshwater ecosystems before development of one of the Earth’s largest energy deposits. Here, we use highly resolved lake sediment records to provide ecological context to ∼50 y of oil sands development and other e…	1850-2010	AOSR		organics	atmospheric deposition	PACs	Total PAH fluxes in the modern sediments of our six study lakes, including one site ∼90 km northwest of the major development area, are now ∼2.5–23 times greater than ∼1960 levels. PAH ratios indicate temporal shifts from primarily wood combustion to petrogenic sources that coincide with greater oil sands development. Canadian interim sediment quality guidelines for PAHs have been exceeded since …
W52	Laird, K.R., Das, B., Hesjedal, B., Leavitt, P.R., Mushet, G.R., Scott, K.A., Simpson, G.L., Wissel, B., Wolfe, J. and Cumming, B.F., 2017. Paleolimnological assessment of nutrient enrichment on diatom assemblages in a priori defined nitrogen-and phosphorus-limited lakes downwind of the Athabasca Oil Sands, Canada. Journal of Limnology, 76(3).	An emerging issue is whether recent increases in lake production downwind of the development can be linked to AOSR activities, and/or whether changing climatic conditions are influencing lake nutrient status. To decipher the importance of pollutants, particularly atmospheric deposition of reactive nitrogen (Nr), and the effects of climate change as potential sources of increasing lake production,…	1890-2015	AOSR		pH	atmospheric deposition	Diatom assemblages	Analyses of changes in assemblage similarity and species turnover indicates that changes in diatom assemblages were minimal both within and across all lake groups. Small changes in percent composition of planktonic taxa, particularly small centric taxa (Discostella and Cyclotella species) and pennate taxa, such as Asterionella formosa and Fragilaria crotonensis, occurred in some of the lakes. Whi…
W51	Laird, K.R., Das, B., Kingsbury, M., Moos, M.T., Pla-Rabes, S., Ahad, J.M., Wiltse, B. and Cumming, B.F., 2013. Paleolimnological assessment of limnological change in 10 lakes from northwest Saskatchewan downwind of the Athabasca oils sands based on analysis of siliceous algae and trace metals in sediment cores. Hydrobiologia, 720(1), pp.55-73.	lakes downwind of this development in northwest Saskatchewan have been detrimentally impacted since development of the oil sands, a paleolimnological assessment of ten lakes was carried out.	1900-2010	AOSR		pH	atmospheric deposition	diatoms and trace metals	one of the closest sites to the development indicated a slight decline in diatom inferred pH, but the two next closest sites, both of which had higher alkalinity, did not show any evidence of acidification. There were also no consistent trends in the concentration or flux of total or individual priority pollutants including lead, mercury, copper, zinc and vanadium. The sedimentation rates in most…
W53	Lavoie, I., Guéguen, C. and Fortin, C., 2011. Benthic diatom communities from rivers in close proximity to the Athabasca tar sands (Alberta, Canada). Water Quality Research Journal, 46(4), pp.355-365.	This project was undertaken to study diatom communities from rivers in close proximity to tar sands development in the Athabasca River watershed, Alberta, Canada. Over the past years, tar sands development in Alberta has been intensified and presents new challenges for environmental management in Alberta. As the predominant technologies for extracting bitumen from the tar sands rely on large amou…	2008-2009	AOSR		inorganics, nutrients, hydrology	fluvial transport	water quality (conductivity, pH, temperature, DOC, nitrate, phosphate, sulphate, total suspended particulate matter); diatom communities	Based on the few samples available, it was not possible to directly link tar sands-related pollution with changes in diatom community structure, although diatoms clearly showed a response to dissolved organic carbon (DOC) and conductivity.
W54	MacDonald, L.A., Wiklund, J.A., Elmes, M.C., Wolfe, B.B. and Hall, R.I., 2016. Paleolimnological assessment of riverine and atmospheric pathways and sources of metal deposition at a floodplain lake (Slave River Delta, Northwest Territories, Canada). Science of the Total Environment, 544, pp.811-823.	Here, we apply a novel paleolimnological approach to define pre-industrial baseline concentrations of 13 priority pollutant metals and vanadium and assess temporal changes, pathways and sources of these metals at a flood-prone lake (SD2) in the Slave River Delta (NWT, Canada) located ~500 km north of Alberta's oil sands development and ~140 kmsouth of a former goldmine at Yellowknife, NWT.	2011	AOSR		inorganics	fluvial transport	Li-corrected metals	Results identify that metal concentrations, normalized to lithium concentration, are not elevated in sediments deposited during intervals of high flood influence or lowflood influence since onset of oil sands development (post-1967) relative to the 1920–1967 baseline established at SD2.When compared to a previously defined baseline for the upstream Athabasca River, several metal-Li relations (Cd,…
W56	Manzano, C.A., Marvin, C., Muir, D., Harner, T., Martin, J. and Zhang, Y., 2017. Heterocyclic aromatics in petroleum coke, snow, lake sediments, and air samples from the Athabasca oil sands region. Environmental science & technology, 51(10), pp.5445-5453.	The aromatic fractions of snow, lake sediment, and air samples collected during 2011−2014 in the Athabasca oil sands region were analyzed using two-dimensional gas chromatography following a non-targeted approach. Commonly, monitored aromatics (parent and alkylated-polycyclic aromatic hydrocarbons and dibenzothiophenes) were excluded from the analysis, focusing mainly on other heterocyclic aromat…	2011-2014	AOSR	air emissions	organics	atmospheric deposition	PACs	Relative concentrations of heterocyclic aromatics were estimated and were found to decrease with distance from a reference site near the center of the developments and with increasing depth of sediments. The same heterocyclic aromatics identified in snow, lake sediments, and air were observed in extracts of delayed petroleum coke, with similar distributions. This suggests that petroleum coke part…
W55	Manzano, C.A., Muir, D., Kirk, J., Teixeira, C., Siu, M., Wang, X., Charland, J.P., Schindler, D. and Kelly, E., 2016. Temporal variation in the deposition of polycyclic aromatic compounds in snow in the Athabasca Oil Sands area of Alberta. Environmental monitoring and assessment, 188(9), p.542.	This study was designed to evaluate the concentrations, loadings, and distribution of PACs in springtime snowpack and how they have changed since the first study in 2008. Snowpack samples were collected in late winters 2011–2014 at varying distances from the main developments.	2008-2014	AOSR		organics	atmospheric deposition	PACs	PAC concentration and deposition declined exponentially with distance, with pyrenes, chrysenes, and dibenzothiophenes dominating the distribution within the first 50 km. The distribution of PACs was different between sites located close to upgraders and others located close to mining facilities. Overall, PAC loadings were correlated with priority pollutant elements and water chemistry parameters,…
W58	McMaster, M., Parrott, J., Bartlett, A., Gagné, F., Evans, M., Tetreault, G., Keith, H. & J. Gee. 2018. Aquatic ecosystem health assessment of the Athabasca River mainstem and tributaries using fish health and fish and invertebrate toxicological testing. Oil Sands Monitoring Program Technical Report Series No. 1.8. 76 p.	The fish health program for JOSM used endpoints developed through Canada’s Environmental Effects Monitoring Programs for the pulp and paper and metal mining sectors under Canada’s Fisheries Act. The objective of the fish component of the aquatic monitoring program was to provide necessary data and supporting information to address key questions regarding both environmental health of fish populati…	2011-2014	AOSR		Cumulative stress	fluvial transport	fish	The large bodied white sucker were sensitive indicators of fish health in the system as consistent changes in fish health downstream, within the oil sands deposit were documented. These differences were indicative of nutrient enrichment as white sucker had increased condition and increased levels of internal fat stores relative to fish upstream of the oil sands area. The fish biomarker, ethoxyres…
W57	McMaster, M.E., Evans, M.S., Alaee, M., Muir, D.C.G. and Hewitt, L.M., 2006. Northern rivers ecosystem initiative: distribution and effects of contaminants. Environmental Monitoring and Assessment, 113(1-3), pp.143-165.	In response to a number of recommendations following the Northern Rivers Basin Studies (NRBS) contaminant program, the Northern Rivers Ecosystem Initiative (NREI) focused considerable attention on assessing contaminants from specific sources including pulp mill effluents, atmospheric transport of mercury and the Alberta oil sands operations.	1990s	AOSR		Cumulative stress	fluvial transport	fish and bugs	Studies on the oil sands industry in northern Alberta demonstrated limited impacts on the Athabasca River to date, although studies did identify slight to moderate impacts of natural oil seeps on fish and benthic communities in tributary streams.
W59	Monk, W.A., Peters, D.L. and Baird, D.J., 2012. Assessment of ecologically relevant hydrological variables influencing a cold‐region river and its delta: the Athabasca River and the Peace–Athabasca Delta, northwestern Canada. Hydrological Processes, 26(12), pp.1827-1839.	The goal of our study was to examine temporal trends and spatial patterns in ecologically relevant hydrological variables within the Athabasca River watershed and the downstream Peace–Athabasca Delta (PAD), located in northwestern Canada. Temporal trends for a suite of indicators of hydrologic alteration, appropriate for cold regions environments, were explored using non-parametric Mann–Kendall t…	1958-2009	AOSR		hydrology		hydrology in Athabasca River	Across the two study periods (A – 1958–2009 and B – 1974–2009), results indicated decreasing trends in several key drivers of deltaic system hydrology, including short-term and long-term maximum and minimum runoff. In addition, an increasing trend in hydrograph variability was observed within the watershed.; The study illustrates significant natural variability in the hydrological regime within t…
W60	Mullan-Boudreau, G., Belland, R., Devito, K., Noernberg, T., Pelletier, R. and Shotyk, W., 2017. Sphagnum moss as an indicator of contemporary rates of atmospheric dust deposition in the Athabasca bituminous sands region. Environmental science & technology, 51(13), pp.7422-7431.	Sphagnum moss was collected from ombrotrophic (rain-fed) peat bogs to quantify dust emissions from the open-pit mining and upgrading of Athabasca bituminous sands (ABS). A total of 30 bogs were sampled in the ABS region, and 5 were sampled in central Alberta. Ash was separated into the acid-insoluble ash (AIA) and acid-soluble ash (ASA) fractions using HCl.	2013-2015	AOSR		inorganics	atmospheric deposition	metals	The AIA concentrations increase toward industry from 0.4 ± 0.5% to 4.7 ± 2.0% over a distance of 30 km; the control site at the Utikuma Region Study Area (URSA) yielded 0.29 ± 0.07% (n = 30). Mass accumulations rates showed similar spatial variation. The morphology and mineralogy of the AIA particles were studied using scanning electron microscopy and energy-dispersive Xray analysis and the parti…
W61	Mundy, L.J., Bilodeau, J.C., Schock, D.M., Thomas, P.J., Blais, J.M. and Pauli, B.D., 2019. Using wood frog (Lithobates sylvaticus) tadpoles and semipermeable membrane devices to monitor polycyclic aromatic compounds in boreal wetlands in the oil sands region of northern Alberta, Canada. Chemosphere, 214, pp.148-157.	The present study examines the accumulation of PACs in boreal wetlands at varying distance from OS industrial activities with the use of semipermeable membrane devices (SPMDs) and wood frog (Lithobates sylvaticus) tadpoles. SPMDs were deployed in shallow lentic waterbodies adjacent to wood frog egg masses and were retrieved, along with tadpoles, approximately 35-45 days later.	2013-2014	AOSR		organics	atmospheric deposition	PACs, frog MFO	The highest concentrations of PACs were detected in SPMDs deployed within a 25 km radius of surface mining activity, consistent with snow deposition studies of PACs in the region. In wetlands located within the vicinity of surface mining activity, PAC profiles of SPMDs and wood frog tadpoles were dominated by C1-C4 alkylated PACs, including alkylated dibenzothiophenes, which are strongly indicati…
W62	Munkittrick, K.R. and Arciszewski, T.J., 2017. Using normal ranges for interpreting results of monitoring and tiering to guide future work: A case study of increasing polycyclic aromatic compounds in lake sediments from the Cold Lake oil sands (Alberta, Canada) described in Korosi et al.(2016). Environmental Pollution, 231, pp.1215-1222.	Re-analysis of data presented by Korosi et al. 2016 and 2013	1935-2014	AOSR, CL		organics	atmospheric deposition	aPACs	re-affirmed conclusion of Korosi 2016 and detected change in Ethel Lake
W63	Mushet, G.R., Laird, K.R., Das, B., Hesjedal, B., Leavitt, P.R., Scott, K.A., Simpson, G.L., Wissel, B., Wolfe, J.D. and Cumming, B.F., 2017. Regional climate changes drive increased scaled-chrysophyte abundance in lakes downwind of Athabasca Oil Sands nitrogen emissions. Journal of Paleolimnology, 58(3), pp.419-435.	We undertook a factorial-design paleolimnological assessment of 16 lakes in northwest Saskatchewan to quantify changes in abundance and species composition of scaled chrysophytes over the past 100 years. Study sites included both N-limited and P-limited lakes within control regions, as well as lakes that receive enhanced N deposition from the AOSR. We hypothesized that a change in algal communiti…	1900-2011	AOSR		pH	atmospheric deposition	Chrysophyte abundances	We hypothesized that a change in algal communities within N-limited AOSR-impacted lakes, without concurrent changes in the other lake groups, would suggest AOSR derived N as a driver of enhanced primary production. Instead, marked increases in concentrations of scaled chrysophytes, mainly Mallomonas crassisquama, occurred in the recent sediments in cores from all four lake groups (N-limited vs. P…
W64	Neville, L.A., Patterson, R.T., Gammon, P. and Macumber, A.L., 2014. Relationship between ecological indicators (Arcellacea), total mercury concentrations and grain size in lakes within the Athabasca oil sands region, Alberta. Environmental earth sciences, 72(2), pp.577-588.	Using a dataset derived from 63 lakes in the area, this study investigates the relationships between total-Hg (THg), organic matter, grain size, and lake ecology as measured by environmentally sensitive arcellacean (testate lobose amoebae) communities. The lakes studied include 59 lakes within a 75 km radius of the operations, plus four distal lakes ~150 km from the main industrial operations. Hg…	2010-2011	AOSR		inorganics	atmospheric deposition	Surface sediments: total-Hg (THg), organic matter, grain size, arcellacean (testate lobose amoebae) communities.	Total mercury in lakes close to the AOS were similar to values recorded in lakes farthest away. THg was most closely linked to the silt fraction, suggesting much of the Hg in these lakes is minerogenic in origin, either adsorbed and/or lattice-bound. THg is not statistically related to organic matter as has been observed in other Canadian lakes. The ecologic response to THg levels was investigate…
W66	Ohiozebau, E., Tendler, B., Codling, G., Kelly, E., Giesy, J.P. and Jones, P.D., 2017. Potential health risks posed by polycyclic aromatic hydrocarbons in muscle tissues of fishes from the Athabasca and Slave Rivers, Canada. Environmental geochemistry and health, 39(1), pp.139-160.	Sampling fish in the Athabasca River; analysis of PAH metabolites in bile	2011-2012	AOSR		organics	fluvial transport	PACs in muscle	Fish were sampled during the summer and fall of 2011 and spring of 2012. Dorsal muscle of fishes from upstream reaches of the Athabasca River, close to oil sands extraction and upgrading activities, contained greater concentrations of individual PAHs than concentrations in muscle of fishes from further downstream in the Slave River. Concentrations of the sum of USEPA indicator PAHs (PPAHs) in fis…
W65	Ohiozebau, E., Tendler, B., Hill, A., Codling, G., Kelly, E., Giesy, J.P. and Jones, P.D., 2016. Products of biotransformation of polycyclic aromatic hydrocarbons in fishes of the Athabasca/Slave river system, Canada. Environmental geochemistry and health, 38(2), pp.577-591.	Concentrations of products of biotransformation of polycyclic aromatic hydrocarbons (PBPAH) were measured in bile of five fishes of nutritional, cultural and ecological relevance from the Athabasca/ Slave River system. Samples were collected in Alberta and the Northwest Territories, Canada, during three seasons. As a measure of concentrations of PBPAHs to which fishes are exposed and to gain info…	2011-2012	AOSR		organics	fluvial transport	biotransformation products of PAHs in fish bile	Spatial and seasonal differences were observed with greater concentrations of PBPAHs in samples of bile of fish collected from Fort McKay as well as greater concentrations of PBPAHs in bile of fish collected during summer compared to those collected in other seasons. Overall, PBPAHs were greater in fishes of lower trophic levels and fishes more closely associated with sediments. In particular, go…
W67	Parrott, J.L., Marentette, J.R., Hewitt, L.M., McMaster, M.E., Gillis, P.L., Norwood, W.P., Kirk, J.L., Peru, K.M., Headley, J.V., Wang, Z. and Yang, C., 2018. Meltwater from snow contaminated by oil sands emissions is toxic to larval fish, but not spring river water. Science of the Total Environment, 625, pp.264-274.	To assess the toxicity of winter-time atmospheric deposition in the oil sands mining area of Northern Alberta, embryo-larval fathead minnow (Pimephales promelas) were exposed to snowmelt samples. Snow was collected in 2011–2014 near (b7 km) oil sands open pit mining operations in the Athabasca River watershed and at sites far from (N25 km) oil sand smining. Snow was shipped frozen back to the lab…	2011-2014	AOSR		inorganics, organics	atmospheric deposition, overland flow, fluvial transport	Survival	Snow samples far from (25–277 km away) surface mining operations and upgrading facilities did not affect larval fathead minnow survival at 100%. Snow samples from sites near surface mining and refining activities (<7 km) showed reduced larval minnow survival. There was some variability in the potencies of snowyear-to-year from2011 to 2014, and there were increases in deformities in minnows expose…
W69	Parsons, B.G., Watmough, S.A., Dillon, P.J. and Somers, K.M., 2010. A bioassessment of lakes in the Athabasca Oil Sands Region, Alberta, using benthic macroinvertebrates. Journal of Limnology, pp.105-117.	In this study, a bioassessment was conducted using approaches borrowed from a variety of protocols to establish a baseline dataset, determine appropriate methodologies, and to assess the current impact of emissions on benthic macroinvertebrate (BMI) communities in the AOSR. As a result, 32 lakes, including 5 test lakes located in a modelled high deposition region, were sampled for water chemistry…	2006	AOSR		pH	atmospheric deposition	benthic macroinvertebrate communities	The Reference Condition Approach (RCA) was used because a baseline dataset does not exist and data were evaluated using three separate statistical techniques. All of the statistical methods used: One Sample T-Tests, Multivariate Analysis of Variance (MANOVA) and Test Site Analysis (TSA), showed that BMI assemblages in test lakes differed from BMI assemblages in reference lakes. Traditional statis…
W68	Parsons, B.G., Watmough, S.A., Dillon, P.J. and Somers, K.M., 2010. Relationships between lake water chemistry and benthic macroinvertebrates in the Athabasca Oil Sands Region, Alberta. Journal of Limnology, pp.118-125.	Metrics are often used to assess the impacts of anthropogenic stressors because they describe biological conditions through a variety of measures. The selection of appropriate metrics is an integral component of any biomonitoring program and it depends on the in situ relationships between water chemistry and benthic macroinvertebrates. In order to establish these relationships we compared lake wa…	2006	AOSR		pH	atmospheric deposition	benthich invertebrate communities	Lake acidity correlates positively with Hyallelidae and negatively with Chironomidae and Oligochaeta while dissolved organic carbon is also an important determinant of benthic macroinvertebrate community composition. A number of metrics were strongly correlated with lake acidity and the following compositional metrics proved to be the most suitable for monitoring acidification in the AOSR: % Dipt…
W70	Pilote, M., André, C., Turcotte, P., Gagné, F. and Gagnon, C., 2018. Metal bioaccumulation and biomarkers of effects in caged mussels exposed in the Athabasca oil sands area. Science of the Total Environment, 610, pp.377-390.	The purpose of this study was to determine the impacts of oil sands mining on water quality and metal bioaccumulation in mussels from the Fort McMurray area in northern Alberta, Canada. The study presents two consecutive years of contrasting mussel exposure conditions (low and high flows). Native freshwater mussels (Pyganodon grandis) were placed in cages and exposed in situ in the Athabasca Rive…	2012	AOSR		inorganics	fluvial transport	metal bioconcentration, metallothionein	This study shows a potential environmental risk to aquatic life from metal exposure associated with oil sands development along with the release of wastewater from a municipal treatment plant nearby. Increased bioaccumulation of Be, V, Ni and Pb was observed in mussel digestive glands in the Steepbank River, which flows directly through the oil sands mining area. Increased bioaccumulation of Al, …
W71	Raine, J.C., Pietrock, M., Willner, K., Chung, K., Turcotte, D. and Parrott, J.L., 2017. Parasitological analysis and gill histopathology of pearl dace (Semotilus margarita) and brook stickleback (Culaea inconstans) collected from the Athabasca oil sands area (Canada). Bulletin of environmental contamination and toxicology, 98(6), pp.733-739.	Pearl dace (Semotilus margarita) and brook stickleback (Culaea inconstans) were collected from tributaries of the Athabasca River (Alberta, Canada), upstream (reference site) and downstream of oil sands deposits where fish were expected to be exposed to naturally occurring oil sands constituents. The objective was to determine if fish collected from these sites exhibited differences in the preval…	2011	AOSR	habitat	Cumulative stress		Parasite loads	The objective was to determine if fish collected from these sites exhibited differences in the prevalence or intensity of infection by parasites or in gill histology. Dace did not display significant differences in these parameters. Alternately, upstream stickleback were predominantly infected by complex life history parasites, while downstream fish were primarily infected by parasites with simpl…
W72	Ross, M.S., Pereira, A.D.S., Fennell, J., Davies, M., Johnson, J., Sliva, L. and Martin, J.W., 2012. Quantitative and qualitative analysis of naphthenic acids in natural waters surrounding the Canadian oil sands industry. Environmental science & technology, 46(23), pp.12796-12805.	Regional survey of surface waters and groundwaters for polar organic fingerprinting	2011	AOSR	seepage	organics	groundwater transport, fluvial transport	Naphthenic acids	This study used a selective high-resolution mass spectrometry method to examine total NA concentrations and NA profiles in OSPW (n = 2), Athabasca River pore water (n = 6, representing groundwater contributions) and surface waters (n = 58) from the Lower Athabasca Region. NA concentrations in surface water (< 2−80.8 μg/L) were 100-fold lower than previously estimated. Principal components analysi…
W73	Sauchyn, D.J., St-Jacques, J.M. and Luckman, B.H., 2015. Long-term reliability of the Athabasca River (Alberta, Canada) as the water source for oil sands mining. Proceedings of the National Academy of Sciences, 112(41), pp.12621-12626.	This paper examines the decadal-scale variability in river discharge in the Athabasca River Basin (ARB) with (i) a generalized least-squares (GLS) regression analysis of the trend and variability in gauged flow and (ii) a 900-y tree-ring reconstruction of the water-year flow of the Athabasca River at Athabasca, Alberta. The GLS analysis removes confounding transient trends related to the Pacific …	1200-2000	AOSR		hydrology		tree ring-inferred water availability	GLS shows long-term declining flows throughout the ARB. The tree-ring record reveals a larger range of flows and severity of hydrologic deficits than those captured by the instrumental records that are the basis for surface water allocation. It includes periods of sustained low flow of multiple decades in duration, suggesting the influence of the PDO and PNA teleconnections. These results togethe…
W74	Schwalb, A.N., Alexander, A.C., Paul, A.J., Cottenie, K. and Rasmussen, J.B., 2014. Changes in migratory fish communities and their health, hydrology, and water chemistry in rivers of the Athabasca oil sands region: a review of historical and current data. Environmental Reviews, 23(2), pp.133-150.	We reviewed existing data to examine whether community composition and health of migratory fish (such as northern pike, walleye, and suckers) in the lower Athabasca region have changed over the past 40 years and whether these could be explained by changes in hydrology or water chemistry.	1977-2009	AOSR	land disturbance	hydrology, land disturbance,	fluvial transport	relative abundance of fish, discharge, preciptation	The largest decreases in body condition of fish in the region occurred in the late 1990s and coincided with elevated levels of fin erosion, the most frequently occurring external abnormality, and with extreme discharge conditions. Fish habitat can be affected by both increases and decreases in discharge, and the most pronounced changes were increases in some watersheds of up to 20% of average dis…
W75	Seitz, N.E., Westbrook, C.J., Dubé, M.G. and Squires, A.J., 2013. Assessing large spatial scale landscape change effects on water quality and quantity response in the lower Athabasca River basin. Integrated environmental assessment and management, 9(3), pp.392-404.	The main objective of this study was to compare results of different methods used to link landscape stressors with stream responses in a highly developed watershed, where past work has shown that the river has experienced significant water quality and quantity changes to improve approaches to CEA. The study site was the lower reaches of the Athabasca River, Canada that have been subjected to a di…	1966-2006	AOSR	land disturbance	inorganics, nutrients, hydrology	atmospheric deposition, fluvial transport	water quality	Simple regression analyses showed water use was closely associated with total phosphorus (TP) and Na+ concentrations, as well as specific conductance. The regression trees for total organic carbon (TOC), TP, and Na+ showed that the landscape variables that appear as the first characteristic were the same variables that showed significant relations for their respective simple regression models. Si…
W78	Shotyk, W., Appleby, P.G., Bicalho, B., Davies, L., Froese, D., Grant‐Weaver, I., Krachler, M., Magnan, G., Mullan‐Boudreau, G., Noernberg, T. and Pelletier, R., 2016. Peat bogs in northern Alberta, Canada reveal decades of declining atmospheric Pb contamination. Geophysical Research Letters, 43(18), pp.9964-9974.	Peat cores were collected from six bogs in northern Alberta to reconstruct changes in the atmospheric deposition of Pb, a valuable tracer of human activities.	1900-2010	AOSR		inorganics	atmospheric deposition	Pb	In each profile, the maximum Pb enrichment is found well below the surface. Radiometric age dating using three independent approaches (14C measurements of plant macrofossils combined with the atmospheric bomb pulse curve, plus 210Pb confirmed using the fallout radionuclides 137Cs and 241Am) showed that Pb contamination has been in decline for decades. Today, the surface layers of these bogs are c…
W96	Shotyk, W., Appleby, P.G., Bicalho, B., Davies, L.J., Froese, D., Grant-Weaver, I., Magnan, G., Mullan-Boudreau, G., Noernberg, T., Pelletier, R. and Shannon, B., 2017. Peat bogs document decades of declining atmospheric contamination by trace metals in the Athabasca Bituminous Sands region. Environmental science & technology, 51(11), pp.6237-6249.	Peat cores were collected from five bogs in the vicinity of open pit mines and upgraders of the Athabasca Bituminous Sands, the largest reservoir of bitumen in the world. Frozen cores were sectioned into 1 cm slices, and trace metals determined in the ultraclean SWAMP lab using ICPQMS. The uppermost sections of the cores were age-dated with 210Pb using ultralow background gamma spectrometry, and …	1800-2015	AOSR		inorganics	atmospheric deposition	trace metals	At each site, trace metal concentrations as well as enrichment factors (calculated relative to the corresponding element/Th ratio of the Upper Continental Crust) reveal maximum values 10 to 40cm below the surface which shows that the zenith of atmospheric contamination occurred in the past. The age-depth relationships show that atmospheric contamination by trace metals (Ag, Cd, Sb, Tl, but also V…
W76	Shotyk, W., Belland, R., Duke, J., Kempter, H., Krachler, M., Noernberg, T., Pelletier, R., Vile, M.A., Wieder, K., Zaccone, C. and Zhang, S., 2014. Sphagnum mosses from 21 ombrotrophic bogs in the Athabasca Bituminous Sands region show no significant atmospheric contamination of “heavy metals”. Environmental science & technology, 48(21), pp.12603-12611.	Sphagnum moss was collected from 21 ombrotrophic (rain-fed) peat bogs surrounding open pit mines and upgrading facilities of Athabasca bituminous sands in Alberta (AB).	2013	AOSR		inorganics	atmospheric deposition	metals	In comparison to contemporary Sphagnum moss from four bogs in rural locations of southern Germany (DE), the AB mosses yielded lower concentrations of Ag, Cd, Ni, Pb, Sb, and Tl, similar concentrations of Mo, but greater concentrations of Ba, Th, and V. Except for V, in comparison to the “cleanest”, ancient peat samples ever tested from the northern hemisphere (ca. 6000−9000 years old), the concen…
W79	Shotyk, W., Bicalho, B., Cuss, C.W., Donner, M.W., Grant-Weaver, I., Haas-Neill, S., Javed, M.B., Krachler, M., Noernberg, T., Pelletier, R. and Zaccone, C., 2017. Trace metals in the dissolved fraction (< 0.45 μm) of the lower Athabasca River: analytical challenges and environmental implications. Science of the Total Environment, 580, pp.660-669.	Study of dissolved metals in the Athabasca River	2014-2015	AOSR		inorganics	fluvial transport	Dissolved metals	Concentrations of Ag, Cd, Pb, Sb and Tl were extremely low, not significantly more abundant downstream of industry and probably reflect “background” values. In contrast, V, Ni, Mo and Re concentrations were all significantly (p b 0.05) greater downstream of industry. However, chloride also increased downstream, due to natural inputs of saline groundwaters and it is unclearwhether the increases in…
W77	Shotyk, W., Bicalho, B., Cuss, C.W., Duke, M.J.M., Noernberg, T., Pelletier, R., Steinnes, E. and Zaccone, C., 2016. Dust is the dominant source of “heavy metals” to peat moss (Sphagnum fuscum) in the bogs of the Athabasca Bituminous Sands region of northern Alberta. Environment international, 92, pp.494-506.	Sphagnum fuscum was collected from twenty-five ombrotrophic (rain-fed) peat bogs surrounding open pit mines and upgrading facilities of Athabasca Bituminous Sands (ABS) in northern Alberta (AB) in order to assess the extent of atmospheric contamination by trace elements. As a control, this moss species was also collected at a bog near Utikuma (UTK) in an undeveloped part of AB and 264 km SW of th…	2012-2014	AOSR		inorganics	atmospheric deposition	metals	The mosses from the ABS region yielded lower concentrations of Ag, As, Bi, Cd, Cu, Pb, Sb, Tl, and Zn compared to the moss from the Edmonton area. Concentrations of Ni and Mo in the mosses were comparable in these two regions, but V was more abundant in the ABS samples. Compared with the surface vegetation of eight peat cores collected in recent years from British Columbia, Ontario, Quebec and Ne…
W80	Shotyk, W., Bicalho, B., Cuss, C.W., Grant-Weaver, I., Nagel, A., Noernberg, T., Poesch, M. and Sinnatamby, N.R., 2019. Bioaccumulation of Tl in otoliths of Trout-perch (Percopsis omiscomaycus) from the Athabasca River, upstream and downstream of bitumen mining and upgrading. Science of the Total Environment, 650, pp.2559-2566.	We examined Tl and other trace elements in otoliths of Trout-perch (Percopsis omiscomaycus), a non-migratory fish species, collected along the Athabasca River. Otoliths were analyzed using ICP-QMS, following acid digestion, in the metal-free, ultraclean SWAMP laboratory.	2014	AOSR		inorganics	atmospheric deposition, fluvial transport	fish tissue Tl	Thallium is enriched in fish otoliths, relative to the chemical composition of the river, to the same degree both upstream and downstream of industry.
W81	Simmons, D.B. and Sherry, J.P., 2016. Plasma proteome profiles of White Sucker (Catostomus commersonii) from the Athabasca River within the oil sands deposit. Comparative Biochemistry and Physiology Part D: Genomics and Proteomics, 19, pp.181-189.	We applied shotgun proteomics to generate protein profiles of mature male and female White Sucker (Catostomus commersonii) collected from various sites along the main stem of the Athabasca River in 2011 and 2012.	2011-2012	AOSR		Cumulative stress	fluvial transport	Proteomics	PCA revealed site-specific differences in the functional characteristics of the plasma proteome from white sucker sampled from downstream of oil sands extraction facilities compared with fish from upstream. Plasma proteins that were unique to fish downstream of oil sands extraction were related to lipid metabolism, small molecule biochemistry, vitamin and mineral metabolism, endocrine system diso…
W82	Sinnatamby, R.N., Loewen, T.N., Luo, Y., Pearson, D.G., Bicalho, B., Grant-Weaver, I., Cuss, C.W., Poesch, M. and Shotyk, W., 2019. Spatial assessment of major and trace element concentrations from Lower Athabasca Region Trout-perch (Percopsis omiscomaycus) otoliths. Science of The Total Environment, 655, pp.363-373.	We measured major and trace element concentrations in Trout-perch otoliths from the Athabasca and Clearwater Rivers in the LAR, to illustrate spatial variations and identify possible industrial impacts. Both laser ablation ICP-MS and solution-based ICP-MS methods were employed.	2014	AOSR		inorganics	fluvial transport	fish tissue metals	Of the trace elements enriched in bitumen (V, Ni, Mo and Re), only Ni and Re were above the limits of detection using at least one of the methods. The only significant differences in element concentrations between upstream and downstream locations were found for Li, Cu, and Pb which were more abundant upstream of industry
W83	Skierszkan, E.K., Irvine, G., Doyle, J.R., Kimpe, L.E. and Blais, J.M., 2013. Is there widespread metal contamination from in-situ bitumen extraction at Cold Lake, Alberta heavy oil field?. Science of the Total Environment, 447, pp.337-344.	While concerns regarding regional metal emissions from oil sand mining and bitumen upgrading have arisen, there is a lack of information on emissions from the in-situ industry alone	<1930-2011	CL	production	inorganics	atmospheric deposition	metals	Here we show using lake sediment records and regionally-distributed soil samples that in the absence of bitumen upgrading and surface mining, there has been no significant metal (As, Cd, Cu, Hg, Ni, Pb, V) enrichment from the Cold Lake in-situ oil field. Sediment records demonstrate post-industrial Cd, Hg and Pb enrichment beginning in the early Twentieth Century, which has leveled off or decline…
W84	Squires, A.J. and Dubé, M.G., 2013. Development of an effects‐based approach for watershed scale aquatic cumulative effects assessment. Integrated Environmental Assessment and Management, 9(3), pp.380-391.	The province of Alberta, Canada, is currently experiencing significant economic growth as well as increasing awareness of water dependencies. There has been an increasing level of industrial, urban, and other land-use related development (pulp and paper mills, oil sands developments, agriculture, and urban development) within the Athabasca River basin. Much of the historical water quantity and qu…	1966-2010	AOSR	land disturbance	inorganics, nutrients, hydrology		water quality, water quantity	A 14% to 30% decrease in discharge was observed during the low flow period in the second time period in the lower 3 river reaches with the greatest decrease occurring at the mouth of the river. Dissolved Na, sulfate, chloride, and total P concentrations in the second time period were greater than and in some cases double the 90th percentiles calculated from the first time period in the lower part…
W85	Summers, J.C., Kurek, J., Kirk, J.L., Muir, D.C., Wang, X., Wiklund, J.A., Cooke, C.A., Evans, M.S. and Smol, J.P., 2016. Recent warming, rather than industrial emissions of bioavailable nutrients, is the dominant driver of lake primary production shifts across the Athabasca Oil Sands Region. PLoS One, 11(5), p.e0153987.	Here, we use downcore, spectrally-inferred chlorophyll-a (VRS-chla) profiles (including diagenetic products) from 23 limnologically-diverse lakes with undisturbed catchments to characterize the pattern of primary production increases in the AOSR. Our aim is to better understand the relative roles of the local oil sands industry versus climate change in driving aquatic primary production trends.	1955-2014	AOSR	climate	organics, nutrients	atmospheric deposition, overland flow	sediment archives	Despite the contribution of bioavailable nitrogen to the landscape from industrial activities, we find no consistency in the spatial pattern and timing of VRS-chla shifts with an industrial fertilizing signal. Instead, significant positive correlations were observed between VRS-chl a and annual and seasonal temperatures. Our findings suggest warmer air temperatures and likely decreased ice covers…
W86	Summers, J.C., Kurek, J., Rühland, K.M., Neville, E.E. and Smol, J.P., 2017. Assessment of multi-trophic changes in a shallow boreal lake simultaneously exposed to climate change and aerial deposition of contaminants from the Athabasca Oil Sands Region, Canada. Science of the Total Environment, 592, pp.573-583.	We use aquatic bioindicators from multiple trophic levels, concentrations of petrogenic contaminants (dibenzothiophenes), and spectrally-inferred chlorophyll-a preserved in well-dated sediments of a closed-basin, shallow lake ~50 km away from the main area of industry, in conjunction with climate observations, to assess how the biotic assemblages of a typical AOSR lake have changed during the pas…	<1900-2013	AOSR	climate	organics, nutrients	atmospheric deposition	PACs, phytoplankton, zooplankton	Increases in sedimentary measures of petrogenic contaminants provide clear evidence of aerial contaminant deposition from local industry since its establishment, while climate records demonstrate consistent warming and a recent period of reduced precipitation. Quantitative comparisons of biological assemblages from before and after the establishment of regional industry find significant (p b 0.05…
W87	Sun, C., Shotyk, W., Cuss, C.W., Donner, M.W., Fennell, J., Javed, M., Noernberg, T., Poesch, M., Pelletier, R., Sinnatamby, N. and Siddique, T., 2017. Characterization of naphthenic acids and other dissolved organics in natural water from the Athabasca oil sands region, Canada. Environmental science & technology, 51(17), pp.9524-9532.	A sampling campaign in fall 2015 was undertaken to monitor for anthropogenic seepage while also considering natural sources. Naphthenic acids (NAs) and thousands of bitumen-derived organics were characterized in surface water, groundwater, and OSPW using a highly sensitive online solid phase extraction-HPLC-Orbitrap method.	2014-2015	AOSR	seepage	organics	groundwater transport	Naphthenic acids	Elevated NA concentrations and bitumen-derived organics were detected in McLean Creek (30.1 μg/L) and Beaver Creek (190 μg/L), two tributaries that are physically impacted by tailings structures. This was suggestive of OSPW seepage, but conclusive differentiation of anthropogenic and natural sources remained difficult. High NA concentrations and bitumen-derived organics were also observed in natu…
W88	Tetreault, G.R., McMaster, M.E., Dixon, D.G. and Parrott, J.L., 2003. Using reproductive endpoints in small forage fish species to evaluate the effects of Athabasca oil sands activities. Environmental Toxicology and Chemistry: An International Journal, 22(11), pp.2775-2782.	The health of slimy sculpin (Cottus cognatus) and pearl dace (Semotilus margarita) collected from the Alberta Athabasca Oil Sands (Canada) watershed were examined. Two rivers were selected for study: the Steepbank and the Ells. These rivers originate outside the oil sands formation, where fish are unexposed (Ref), exposed to naturally occurring oil sands–related compounds (Nat), or exposed to nat…	1999-2000	AOSR		Cumulative stress	fluvial transport	fish health, physiology	In vitro gonadal incubations demonstrated lower levels of steroid production at sites along the Steepbank River within the oil sands deposit. Hepatic 7-ethoxyresorufin-O-deethylase (EROD) activity, an indicator of exposure to OSRC, was elevated twofold at the site with natural compounds and up to 10-fold at the site adjacent to development compared to EROD activity in fish from the reference site…
W89	Timoney, K.P. and Lee, P., 2009. Does the Alberta tar sands industry pollute? The scientific evidence. The Open Conservation Biology Journal, 3(2009), pp.65-81.	In this paper we determine whether physical and ecological changes that result from tar sands industrial activities are detectable. We analyze a diverse set of environmental data on water and sediment chemistry, contaminants in wildlife, air emissions, pollution incidents, traditional ecological observations, human health, and landscape changes from the Athabasca Tar Sands region, Canada.	1976-2006	AOSR	spills	organics, inorganics	atmospheric deposition, fluvial transport	Sediment PAHs, sediment As, fish tissue Hg	Increases in contaminants in water, sediment, and fishes downstream of industrial sources; significant air emissions and major pollution incidents; and the loss of 65,040 ha of boreal ecosystems are documented. Present levels of some contaminants pose an ecosystem or human health risk. The effects of these pollutants on ecosystem and public health deserve immediate and systematic study.
W90	Timoney, K.P. and Lee, P., 2011. Polycyclic aromatic hydrocarbons increase in Athabasca River Delta sediment: Temporal trends and environmental correlates. Environmental science & technology, 45(10), pp.4278-4284.	We analyzed environmental data collected by the Regional Aquatics Monitoring Program and government agencies to determine whether temporal trends exist in the concentration of sediment PAHs in the Athabasca River Delta. We then determined what environmental factors related to the trends in sediment PAH concentrations.	1998-2005	AOSR		organics	atmospheric deposition, fluvial transport	PAHs	Total PAH concentrations in the sediment of the Athabasca River Delta increased between 1999 and 2009 at a rate of 0.05 mg/kg/yr ( 0.02 s.e. Annual bitumen production and mined sand volume, extent of landscape disturbance, and particulate emissions were correlated with sediment PAH concentrations as were total organic carbon in sediment and discharge of the Clearwater River, a major tributary of …
W91	Wang, Z., Yang, C., Parrott, J.L., Frank, R.A., Yang, Z., Brown, C.E., Hollebone, B.P., Landriault, M., Fieldhouse, B., Liu, Y. and Zhang, G., 2014. Forensic source differentiation of petrogenic, pyrogenic, and biogenic hydrocarbons in Canadian oil sands environmental samples. Journal of hazardous materials, 271, pp.166-177.	Between 2009 and 2012, hundreds of oil sands environmental samples including water (snowmelt water, riverwater, and tailings pondwater) and sediments (from river beds and tailings ponds) have been analyzed. These samples were taken from sites where assessments of wild fish health, invertebrate communities, toxicology and detailed chemistry are being conducted as part of the Canada-Alberta Joint O…	2009-2012	AOSR		organics	atmospheric deposition	PAHs	It was determined that hydrocarbons in Athabasca River sediments and waters were most likely from four sources: (1) petrogenic heavy oil sands bitumen; (2) biogenic compounds; (3) petrogenic hydrocarbons of other lighter fuel oils; and (4) pyrogenic PAHs. PAHs and biomarkers detected in snow melt water samples collected near mining operations imply that these materials are derived from oil sands …
W92	Wayland, M., Headley, J.V., Peru, K.M., Crosley, R. and Brownlee, B.G., 2008. Levels of polycyclic aromatic hydrocarbons and dibenzothiophenes in wetland sediments and aquatic insects in the oil sands area of Northeastern Alberta, Canada. Environmental Monitoring and Assessment, 136(1-3), pp.167-182.	In this study, we determined concentrations of PAHs in sediments, insect larvae and adult insects collected in or adjacent to three groups of wetlands: experimental wetlands to which tailings or tailings water had been purposely added, oil sands wetlands that were located on the mine leases but which had not been experimentally manipulated and reference wetlands located near the mine leases.	1998-1999	AOSR		organics		concentrations of PAHs in sediments, insect larvae and adult insects	Alkylated PAHs dominated the PAH profile in all types of samples in the three categories of wetlands. Median and maximum PAH concentrations, especially alkylated PAH concentrations, tended to be higher in sediments and insect larvae in experimental wetlands than in the other types of wetlands. Such was not the case for adult insects, which contained higher than expected levels of PAHs in the thre…
W93	WIEDER, K.R., BURKE-SCOLL, M., SCOTT, K.D. and HOUSE, M., 2010. Nitrogen and sulphur deposition and the growth of Sphagnum fuscum in bogs of the Athabasca Oil Sands Region, Alberta. Journal of Limnology, pp.161-170.	Ombrotrophic bog ecosystems may be especially sensitive to atmospheric deposition of N and S….10 ombrotrophic bog sites in the AOSR over four years (2005-2008), deposition measurements and growth of moss.	2005-2008	AOSR		pH, nutrients	atmospheric deposition	deposition of N and S; growth	Ombrotrophic bog ecosystems may be especially sensitive to atmospheric deposition of N and S. Across 10 ombrotrophic bog sites in the AOSR over four years (2005–2008), we found no evidence of elevated deposition of NH4+-N, NO3–-N, total inorganic nitrogen (TIN; NH4+-N plus NO3–-N), or SO42–-S, with values measured using ion exchange resin collectors averaging 0.61 ± 04, 0.20 ± 0.01, 0.81 ± 0.04, …
W94	Wieder, R.K., Vile, M.A., Albright, C.M., Scott, K.D., Vitt, D.H., Quinn, J.C. and Burke-Scoll, M., 2016. Effects of altered atmospheric nutrient deposition from Alberta oil sands development on Sphagnum fuscum growth and C, N and S accumulation in peat. Biogeochemistry, 129(1-2), pp.1-19.	Associated with the development of the oil sands resource in northern Alberta, Canada are elevated emissions of NOx and SOx from diesel-fueled vehicle and upgrader stack emissions. Ultimately these emissions are returned to regional terrestrial and aquatic ecosystems in the form of elevated atmospheric N and S deposition. About 30 % of the regional landscape is covered with peatlands, including o…	2009-2014	AOSR		pH, nutrients	atmospheric deposition	nitrogen and sulphur	Averaged across all sites and years, average deposition of NH4 ?–N, NO3-–N, DIN, SO42-–S,Ca2?, Mg2?, and ortho-P was 0.52, 0.64, 1.17, 7.70, 10.04, 3.29, and 0.15 kg ha-1 year-1. Deposition of NO3-–N, DIN, SO42-–S, Ca2?, and Mg2? Decreased exponentially with distance from the industrial center. Averaged across all sites and years, vertical growth and NPP of S. fuscum was 16.6 ± 0.6 mm and 259 ± 9…
W95	Wieder, R.K., Vile, M.A., Scott, K.D., Albright, C.M., McMillen, K.J., Vitt, D.H. and Fenn, M.E., 2016. Differential effects of high atmospheric N and S deposition on bog plant/lichen tissue and porewater chemistry across the Athabasca Oil Sands Region. Environmental science & technology, 50(23), pp.12630-12640.	Bulk deposition of NH4+−N, NO3−−N, dissolved inorganic N (DIN), and SO42−−S, was quantified using ion-exchange resin collectors deployed at 23 locations, over 1−6 years. To assess potential influences of high N and S deposition on bogs, we quantified N and S concentrations in tissues of two Sphagnum species, two lichen species, and four vascular plant species, as well as surface porewater concent…	2009-2014	AOSR		pH, nutrients	atmospheric deposition	N and S, vegetation growth	The results reveal maximum N and S deposition of 9.3 and 12.0 kg ha−1 yr−1, respectively, near the oil sands industrial center (the midpoint between the Syncrude and Suncor upgrader stacks), decreasing with distance to a background deposition of 0.9 and 1.1 kg ha−1 yr−1, respectively. The two lichen species (Evernia mesomorpha and Cladonia mitis), two vascular plant species (Rhododendron groenlan…
W97	Wiklund, J.A., Hall, R.I., Wolfe, B.B., Edwards, T.W., Farwell, A.J. and Dixon, D.G., 2012. Has Alberta oil sands development increased far-field delivery of airborne contaminants to the Peace–Athabasca Delta?. Science of the Total Environment, 433, pp.379-382.	Identifying potential regional contamination by Alberta oil sands industrial emissions on sensitive ecosystems like the Peace–Athabasca Delta, ~200 km to the north, requires knowledge of historical contaminant levels and trends. Here we provide some of these critically-needed data, based on analysis of metals in a sediment core from an upland precipitation-fed lake in the delta. The lake is well-…	<1800-2005	AOSR		inorganics	atmospheric deposition	metals	Sediment records of metals of concern (Pb, Sb, As, Hg) reflect early to mid-20th century increases in North American industrial emissions, followed by reduced emissions due to improved industrial practices after 1950–70. Notably, Pb, Sb, As and Hg have declined since the onset of Alberta oil sands production, belying concerns that this activity has enhanced far-field atmospheric delivery of these…
W98	Wiklund, J.A., Hall, R.I., Wolfe, B.B., Edwards, T.W., Farwell, A.J. and Dixon, D.G., 2014. Use of pre-industrial floodplain lake sediments to establish baseline river metal concentrations downstream of Alberta oil sands: a new approach for detecting pollution of rivers. Environmental Research Letters, 9(12), p.124019.	Here, we apply a novel approach to characterize pre-industrial reference metal concentrations in river sediment downstream of Alberta oil sands development by analyzing metal concentrations in sediments deposited in floodplain lakes of the Athabasca Delta during 1700–1916, when they were strongly influenced by Athabasca River floodwaters. We compared results to metal concentrations in surficial b…	1700-1916, 2010-2013	AOSR		inorganics	fluvial transport	metals in lake sediments	When normalized to lithium content, concentrations of vanadium (a metal of concern in the oil sands region) and other priority pollutants (Be, Cd, Cr, Cu, Pb, Ni, Zn) in nearly all of the RAMP river sediment samples lie below the upper 95% prediction interval linearly extrapolated from the river-derived lake sediments. Assuming the RAMP protocols obtained recently deposited sediment, this indicat…
W99	Willis, C.E., Kirk, J.L., St. Louis, V.L., Lehnherr, I., Ariya, P.A. and Rangel-Alvarado, R.B., 2017. Sources of methylmercury to snowpacks of the Alberta oil sands region: A study of in situ methylation and particulates. Environmental science & technology, 52(2), pp.531-540.	At sites ranging from 0 to 134 km from the major AOSR upgrading facilities, we examined sources of MeHg by quantifying potential rates of MeHg production in snowpacks and melted snow using mercury stable isotope tracer experiments, as well as quantifying concentrations of MeHg on particles in snowpacks (pMeHg).	2015	AOSR		inorganics	atmospheric deposition	Hg, MeHg	At four sites, methylation rate constants were low in snowpacks (km = 0.001−0.004 d−1) and nondetectable in melted snow, except at one site (km = 0.0007 d−1). The ratio of methylation to demethylation varied between 0.3 and 1.5, suggesting that the two processes are in balance and that in situ production is unlikely an important net source of MeHg to AOSR snowpacks. pMeHg concentrations increased…
W101	Wolfe, B.B., Hall, R.I., Edwards, T.W. and Johnston, J.W., 2012. Developing temporal hydroecological perspectives to inform stewardship of a northern floodplain landscape subject to multiple stressors: paleolimnological investigations of the Peace–Athabasca Delta. Environmental Reviews, 20(3), pp.191-210.	Effective stewardship of ecologically-significant floodplain landscapes requires knowledge of the relative roles of natural processes and upstream human activities on environmental flows. In these landscapes, hydroecological conditions that develop from potentially competing drivers, such as climate change and industrial development, tend to be expressed at spatial and temporal scales that are of…	1500-2000	AOSR		hydrology	fluvial transport	discharge	Results have provided the foundation to identify drivers of landscape change and generate insight into the delta’s dynamic and ongoing evolution. Contrary to widespread perceptions that hydroelectric regulation of the Peace River since the late 1960s has reduced the frequency of ice-jam floods and lowered floodplain lake-water levels, results indicate that climate variability exerts the overwhelm…
W100	Wolfe, B.B., Hall, R.I., Edwards, T.W., Vardy, S.R., Falcone, M.D., Sjunneskog, C., Sylvestre, F., McGowan, S., Leavitt, P.R. and van Driel, P., 2008. Hydroecological responses of the Athabasca Delta, Canada, to changes in river flow and climate during the 20th century. Ecohydrology: Ecosystems, Land and Water Process Interactions, Ecohydrogeomorphology, 1(2), pp.131-148.	We employ water-isotope tracers and multi-proxy paleolimnological records to characterize contemporary controls on water balances of floodplain lakes in the Athabasca Delta, Canada, within the context of its hydroecological evolution over the 20th century.	2001-2005	AOSR		hydrology	fluvial transport	H and O isotopes	Results obtained from three lakes located in different regions of the Athabasca Delta indicate that hydroecological conditions were strongly affected by an engineered meander cut-off on the Athabasca River in 1972, intended to maintain flow in the river main stem, and a natural bifurcation of one of the major distributaries (Embarras River) in 1982, in response to progressive overextension of the…
W102	Xia, Z., Idowu, I., Marvin, C., Thomas, P.J., Johnson, W., Francisco, O., Stetefeld, J., Crimmins, B., Fry, M. and Tomy, G.T., 2019. Identification of halogenated polycyclic aromatic hydrocarbons in biological samples from Alberta Oil-Sands Region. Chemosphere, 215, pp.206-213.	Halogenated polycyclic aromatic hydrocarbons (HPAHs) were identified in biological samples from the Alberta Oil-Sands Region (AOSR) using gas chromatography coupled with high-resolution time-of-flight mass spectrometry (GC-HRTOF-MS) at a resolving power of 25,000.	2014-2015	AOSR		organics	atmospheric deposition	fish tissue halogenated organics	Numerous compounds were detected in the high resolution total ion chromatogram in liver extracts of 4 biological species from the AOSR: river otter (Lontra Canadensis), northern pike (Esox lucius), lake whitefish (Coregonus clupeaformis) and snails (Gastropod sp.) many of which remain unidentified. Careful examination of the high-resolution accurate mass data suggests that dichloro-anthracene/phe…
W103	Young, R.F., Michel, L.M. and Fedorak, P.M., 2011. Distribution of naphthenic acids in tissues of laboratory-exposed fish and in wild fishes from near the Athabasca oil sands in Alberta, Canada. Ecotoxicology and environmental safety, 74(4), pp.889-896.	mostly a lab study, but four different species of fish (two fish of each species) were collected from the Athabasca River near two oil sands mining and extraction operations.	2009	AOSR		organics	fluvial transport	Naphthenic acids	No free Nas were found in tissues of wild fish
W104	Young, R.F., Wismer, W.V. and Fedorak, P.M., 2008. Estimating naphthenic acids concentrations in laboratory-exposed fish and in fish from the wild. Chemosphere, 73(4), pp.498-505.	the analytical method was used to determine if NAs were present in four species of wild fish – northern pike (Esox lucius), lake whitefish (Coregonus clupeaformis), white sucker (Catostomus commersoni), walleye (Sander vitreus) – collected from near the oil sands.	Not provided	AOSR		organics	fluvial transport	Tissue NAs	Flesh samples from 23 wild fish were analyzed, and 18 of these had no detectable NAs. Four fish (one of each species) contained NAs at concentrations from 0.2 to 2.8 mg/kg. The GC–MS results from one wild fish presented a unique problem. However, with additional work it was concluded that the NAs concentration in this fish was <0.1 mg/kg.
W105	Alexander, A.C., Levenstein, B., Sanderson, L.A., Blukacz-Richards, E.A. and Chambers, P.A., 2020. How does climate variability affect water quality dynamics in Canada's oil sands region?. Science of The Total Environment, p.139062.	Using data collected from all seasons over three years (2012–2015), we investigated the mechanisms driving spatial and temporal change in the concentration of 26water quality parameters for six rivers draining Canada's oil sands region	2012-2015	AOSR	land disturbance	climate and hydrology	overland flow, fluvial transport	water quality	Mantel tests showed a strong spatial aggregation of climatic drivers (average daily precipitation, accumulated precipitation, snow water equivalent) associated with west versus east discharge patterns. Wavelet analysis highlighted unique watershed attributes, in particular the importance of developed area in lowering responsiveness to seasonal precipitation. Concentrations of most chemical parame…
W106	Brunet, N.D., Jardine, T.D., Jones, P.D., Macdermid, F., Reed, G., Bogdan, A.M., Tchir, D.R. and Natcher, D.C., 2020. Towards Indigenous community-led monitoring of fish in the oil sands region of Canada: Lessons at the intersection of cultural consensus and fish science. The Extractive Industries and Society.	This study, conducted with Cold Lake First Nations, Alberta (CLFN), sought to explore local concerns regarding fish consumption safety and population health in response to multiple anthropogenic stressors focusing upon oil extraction. We undertook this work using a novel research design comprised of two distinct approaches including a participatory fish health and toxicology study and a cultural …	2017-2018	CL		organics, inorganics		fish health, tissue concentrations	Our approach revealed that fish were relatively safe to eat and populations were relatively healthy. Our toxicological assessments found that lead, mercury, and arsenic concentrations were below federal consumption guidelines for the two most consumed species of fish, whitefish and lake trout. However, overall summed concentrations of PAHs were higher in Cold Lake fish relative to those in the At…
W107	Chibwe, L., Manzano, C.A., Muir, D., Atkinson, B., Kirk, J.L., Marvin, C.H., Wang, X., Teixeira, C., Shang, D., Harner, T. and De Silva, A.O., 2019. Deposition and Source Identification of Nitrogen Heterocyclic Polycyclic Aromatic Compounds in Snow, Sediment, and Air Samples from the Athabasca Oil Sands Region. Environmental science & technology, 53(6), pp.2981-2989.	The current study was designed to identify and explore the potential of nitrogen heterocyclic PACs (NPACs) as source indicators in snowpack, lake sediment and passive air samples from the AOSR during 2014−2015. Source samples including petroleum coke (petcoke), haul road dust, and unprocessed oil sands were also analyzed. Samples were analyzed using comprehensive two-dimensional gas chromatograph…	2014-2015	AOSR		organics	atmospheric depsoition	NPACs	Over 200 NPACs were identified and classified into at least 24 isomer groups, including alkylated carbazoles, benzocarbazoles, and indenoquinolines. Levels of NPACs in environmental samples decreased with distance from the main developments and with increasing depth in lake sediments but were detected within 50 km from the major developments. The composition profiles of several NPAC isomer classe…
W108	Chibwe, L., Roberts, S., Shang, D., Yang, F., Manzano, C.A., Wang, X., Kirk, J.L. and Muir, D.C., 2020. A one-century sedimentary record of N-and S-polycyclic aromatic compounds in the Athabasca oil sands region in Canada. Chemosphere, 260, p.127641.	We report the detailed depositional history of nitrogen and sulphur heterocyclic PACs using a 210Pb dated sediment core (1914-2015) near major developments in the AOSR.	1914-2015	AOSR	Oil sands development	organics	atmospheric deposition	PACs	We observed (1) an exponential growth in the deposition of heterocyclic PACs to recent times with an average doubling time of 12 years, (2) significant breakpoints in PAC fluxes in the mid to late 1980s, and (3) a synchronous increase of PACs with crude oil production (r2 = 0.82, p = 0.001). NPACs were not detected prior to the 1960s in the sediment core studied, suggesting they may hold promise …
W109	Culp, J.M., Brua, R.B., Luiker, E. and Glozier, N.E., 2020. Ecological causal assessment of benthic condition in the oil sands region, Athabasca River, Canada. Science of The Total Environment, 749, p.141393.	As part of the Joint Alberta-Canada Oil Sands Monitoring initiative, we aimed to assess cumulative effects of anthropogenic activities and exposure to natural bitumen geology on benthic macroinvertebrate assemblages in the lower Athabasca River. We examined associations among macroinvertebrates and environmental correlates, such as nutrients, ions, metals, polycyclic aromatic compounds, and total…	2012-2015	AOSR	Oil Sands development, sewage	organics, nutrients	atmospheric deposition, fluvial transport	Benthic invertebrate communities	Contaminant concentrations in water and sediment were far below known toxicity thresholds, and benthic macroinvertebrate assemblages in sites exposed to oil sands mining activities appeared more affected by nutrient enrichment from the MSE than contaminants from mining or natural bitumen. Although sites within the area of intense oil sands activity showed signs of mild environmental stress, assem…
W110	Donner, M.W., Bicalho, B., Noernberg, T. and Shotyk, W., 2019. Contemporary and Historical Atmospheric Deposition of Arsenic and Selenium in the Athabasca Bituminous Sands Region. Environmental Science & Technology, 53(23), pp.14020-14028.	To assess the importance of atmospheric Se deposition from mining and upgrading of bituminous sands in northern Alberta, Canada, Sphagnum moss was obtained from 25 bogs near industrial operations.	700 BCE-2016	AOSR		inorganics	atmospheric deposition	metals: arsenic and selenium	The average Se concentration in moss near industries (58 ± 13 μg/kg; n = 75) was greater than in remote sites in Alberta (29−50 μg/kg), but comparable to bogs in central regions of the province and lower than bogs in southern Ontario (121−244 μg/kg) or the west and east coasts (230−285 μg/kg). In bog vegetation and peat, arsenic (As) concentrations and accumulation rates are 10 times greater at t…
W111	Evans, M.S., McMaster, M., Muir, D.C.G., Parrott, J., Tetreault, G.R. and Keating, J., 2019. Forage fish and polycyclic aromatic compounds in the Fort McMurray oil sands area: Body burden comparisons with environmental distributions and consumption guidelines. Environmental Pollution, 255, p.113135.	report on investigations of PACs (47 compounds) in three species of forage fish collected during the 2012e2013 Joint Oil Sands Monitoring Program (JOSMP) fish health investigations and compare results with PAC data for sediment and water collected under JOSMP and earlier programs.	2012-2013	AOSR		organics	fluvial transport	PACs	PAC concentrations in sediments varied three orders in magnitude and were highest at downstream tributary mouths, which flowed through the exposed McMurray Formation, and along reaches of the Athabasca River where the formation was exposed. PAC concentrations in water were less variable but with higher concentrations near exposed bitumen beds. Forage fish exhibited the weakest spatial gradients i…
W112	Golzadeh, N., Barst, B.D., Basu, N., Baker, J.M., Auger, J.C. and McKinney, M.A., 2020. Evaluating the concentrations of total mercury, methylmercury, selenium, and selenium: mercury molar ratios in traditional foods of the Bigstone Cree in Alberta, Canada. Chemosphere, 250, p.126285.	This community-led study sought to assess variation in THg and MeHg concentrations among traditional food types (plants or animals), species, and tissues (muscles, organs), and variation in concentrations of the micronutrient selenium (Se)d thought to protect against Hg toxicitydand Se:THg ratios. Thirteen plant and animal species were collected in 2015 by Bigstone Cree community members.We quant…	2015	AOSR		inorganics		Hg, Se	Generally, concentrations of THg and MeHg were highest in aquatic animals, which also had relatively low Se:THg molar ratios. Overall results revealed substantial variation in the patterns of THg, MeHg, Se and Se:THg ratios across this comprehensive basket of traditional foods. Thus, measuring concentrations of THg alone, without considering MeHg and potential associations with Se, may not adequa…
W113	Gopalapillai, Y., Kirk, J.L., Landis, M.S., Muir, D.C., Cooke, C.A., Gleason, A., Ho, A., Kelly, E., Schindler, D., Wang, X. and Lawson, G., 2019. Source Analysis of Pollutant Elements in Winter Air Deposition in the Athabasca Oil Sands Region: A Temporal and Spatial Study. ACS Earth and Space Chemistry, 3(8), pp.1656-1668.	Here, we examine temporal and spatial trends in wintertime atmospheric deposition of pollutant elements in 1978, 1981, 2008, and 2011−2016 at broad spatial scales using snowpack measurements. A hybrid source analysis was conducted, including (i) simple and multiple linear regression (MLR) of identified source locations and elemental deposition, (ii) spatially resolved aluminum enrichment factors …	1978-2016	AOSR		inorganics	Atmospheric depsotion	metals	Temporal trends revealed a general decrease in atmospheric loadings; however, near-field V, Ti, and Al loadings in 2016 were an order of magnitude greater than at reference sites in the Peace Athabasca Delta. MLRs demonstrated that the two largest bitumen producers were major contributors of key pollutant elements (e.g., V, Al, Ti, W, Ga, Fe, Be, Cs, Co, Mo, Rb, Pb, As, U, and Ba) including rare …
W114	Kay, M.L., Wiklund, J.A., Remmer, C.R., Owca, T.J., Klemt, W.H., Neary, L.K., Brown, K., MacDonald, E., Thomson, K., Vucic, J.M. and Wesenberg, K., 2020. Evaluating temporal patterns of metals concentrations in floodplain lakes of the Athabasca Delta (Canada) relative to pre-industrial baselines. Science of The Total Environment, 704, p.135309.	Here, we use analyses of sediment cores from eight floodplain lakes spanning a 67 river-km transect across the Athabasca Delta to define pre-1920 (pre-industrial) baseline concentrations for vanadium and five primary pollutants. We then evaluate if sediment metals concentrations have become enriched above baseline since onset of oil sands development and other industrial activities.	<1920-2015	AOSR		inorganics	fluvial transport	metals	Results demonstrate no enrichment of metals concentrations (except zinc at one lake) and absence of consistent temporal increases above pre-industrial baselines. Thus, natural processes continue to dominate metal deposition in floodplain lakes of the Athabasca Delta -- an important finding to inform stewardship decisions. The pre-1920 metals concentrations baselines offer a useful tool for ongoin…
W115	Klemt, W.H., Kay, M.L., Wiklund, J.A., Wolfe, B.B. and Hall, R.I., 2020. Assessment of vanadium and nickel enrichment in Lower Athabasca River floodplain lake sediment within the Athabasca Oil Sands Region (Canada). Environmental Pollution, p.114920.	Here, we analyze oil-sands pollution indicator metals vanadium (V) and nickel (Ni) in sediment cores from five Athabasca River floodplain lakes spanning from 17 km upstream to 58 km downstream of central oil sands operations. These data are used to define pre-development baseline (i.e., reference) concentrations and assess for enrichment in sediment deposited after 1967. Measurements of organic a…	1800-2010	AOSR		inorganics	atmospheric deposition, fluvial transport	Nickel and vanadium	Measurements of organic and inorganic matter content were used to differentiate periods of strong and weaker Athabasca River influence in the sediment records, as needed to discern pathways of metal deposition. Numerical analyses reveal that post-1967 V and Ni enrichment factors have remained below the 1.5 threshold for ‘minimal enrichment’ (sensu Birch, 2017) in stratigraphic intervals of strong…
W116	Laird, K.R., Mushet, G.R., Flower, R.J., Wolfe, A.P., Cumming, B.F., 2020. Heterogeneous response of diatom assemblages since ca. 1945 in lakes from boreal regions of northern Alberta and Saskatchewan, Canada. J. Paleolimnol. 64, 137–153. https://doi.org/10.1007/s10933-020-00128-y	The degree to which climate variability and anthropogenic stressors have impacted the rich array of boreal lakes in northern Saskatchewan and Alberta was explored in a dataset of 42 lakes from previous paleolimnological investigations of this region. This dataset was used to evaluate the extent of change in diatom assemblages over the past 60 to 70 years in relation to lake and watershed characte…	1960-2015	AOSR	Climate, habitat, watershed		atmospheric deposition	Diatom community	Similarity analysis indicated nearly 80% of the lakes showed only a very low degree of change (0–25%) since ca. 1945. Lakes with larger percent change in similarity ([25%) showed increases in planktonic diatoms, although the specific taxa that changed varied from oligotrophic Discostella spp. to meso-eutrophic taxa, such as Asterionella formosa and Stephanodiscus minutulus. Lake volume and percen…
W117	Libera, N., Summers, J.C., Rühland, K.M., Kurek, J. and Smol, J.P., 2020. Diatom assemblage changes in shallow lakes of the Athabasca Oil Sands Region are not tracking aerially deposited contaminants. Journal of Palaeolimnology, 64(3), pp.257-272.	We examined whether diatom assemblages preserved in 210Pb-dated sediment cores retrieved from strategically selected lakes have responded to aerial deposition of contaminants. The relative amount of contaminant inputs was tracked using sedimentary dibenzothiophene (DBT) concentrations and DBT enrichment factors, which are established proxies for AOSR activities.	1940-2010	AOSR	climate, oil sands development	organics	atmospheric depsoition	Diatom communities	We observed no relationship between diatom assemblage changes and DBT enrichment. The nature of the diatom changes differed among lakes, regardless of DBT enrichment, suggesting that diatom responses were related to site-specific conditions. Moreover, diatom assemblage changes at several sites tracked trends in whole-lake primary production. Collectively, these records indicate that regional warm…
W118	Owca, T.J., Kay, M.L., Faber, J., Remmer, C.R., Zabel, N., Wiklund, J.A., Wolfe, B.B. and Hall, R.I., 2020. Use of pre-industrial baselines to monitor anthropogenic enrichment of metals concentrations in recently deposited sediment of floodplain lakes in the Peace-Athabasca Delta (Alberta, Canada). Environmental monitoring and assessment, 192(2), pp.1-22.	Surface sediment samples were collected in September 2017 from 61 lakes across the delta, and again in July 2018 from 20 of the same lakes that had received river floodwaters 2 months earlier, to provide snapshots of metals concentrations (Be, Cd, Cr, Cu, Ni, Pb, V, and Zn) that have recently accumulated in these lakes. To assess for anthropogenic enrichment, surficial sediment metals concentrati…	<1920-2017/18	AOSR		inorganics	fluvial transport	metals	Numerical analysis demonstrates no marked enrichment of these metals concentrations above pre-1920 baselines despite strong ability (> 99% power) to detect enrichment of 10%. Measurements of river sediment collected by the Regional Aquatics- and Oil Sands-Monitoring Programs (RAMP/OSM) also did not exceed pre-1920 concentrations. Thus, results presented here show no evidence of substantial oil sa…
W119	Shotyk, W. and Cuss, C.W., 2019. Atmospheric Hg accumulation rates determined using Sphagnum moss from ombrotrophic (rain-fed) bogs in the Athabasca Bituminous Sands region of northern Alberta, Canada. Ecological Indicators, 107, p.105626.	Sphagnum moss was collected from 22 ombrotrophic (rain-fed) bogs near open pit mines and upgraders within the Athabasca Bituminous Sands (ABS) region of Alberta (AB). Mercury was quantified using two approaches: sector-field ICP-MS of acid digests, and a Direct Mercury Analyser (DMA) for solid samples.	2014-2015	AOSR		inorganics	atmospheric deposition	Hg	Using ICP-MS, the mean Hg concentration in moss from the ABS region (34.7 ± 1.5 μg/kg, n=75) was significantly greater than the control site, Utikuma (26.7 ± 4.0 μg/kg, n=3). Using DMA, the mean Hg concentration in moss from the ABS region (26.2 ± 0.9 μg/kg, n=71) was significantly lower than the control site (28.5 ± 1.3 μg/kg, n=6). These contradictory findings illustrate the challenges associat…
W120	Tendler, B., Ohiozebau, E., Codling, G., Giesy, J.P. and Jones, P.D., 2020. Concentrations of Metals in Fishes from the Athabasca and Slave Rivers of Northern Canada. Environmental Toxicology and Chemistry.	In the present study, concentrations of metals in dorsal muscle tissue of 5 fish species—goldeye, northern pike, walleye, whitefish, and burbot—from the Slave, Peace, and Athabasca Rivers were quantified. A suite of 25 metals including As, Hg, Se, Tl, and V was analyzed.	2011-2012	AOSR		inorganics	fluvial transport	Ag, Al, As, B, Ba, Be, Cd, Co, Cr, Cu, Fe, Hg, Mn, Mo, Ni, Pb, Sb, Se, Sn, Sr, Tl, U, V, and Zn.	Most metals exhibited no significant variations in concentration among locations. Concentrations of 5 metals, As, Hg, Se, Tl, and V, revealed significant variations among locations and were of sufficient magnitude to be of interest. Concentrations of Hg did not vary significantly among locations; however, because it was detected at concentrations of concern and the use of the selected fishes was …
W121	Tetreault, G.R., Bennett, C.J., Clark, T.W., Keith, H., Parrott, J.L. and McMaster, M.E., 2020. Fish Performance Indicators Adjacent to Oil Sands Activity: Response in Performance Indicators of Slimy Sculpin in the Steepbank River, Alberta, Adjacent to Oil Sands Mining Activity. Environmental Toxicology and Chemistry, 39(2), pp.396-409.	The objectives of the present study to the fish monitoring program were to 1) assess the current status of fish in a tributary of the lower Athabasca River, 2) identify existing differences between upstream reference and within the oil sands deposit exposure sites, and 3) identify trends/ changes in fish performance indicators relative to historical studies. The present study examines the fish pe…	1999-2013	AOSR		Cumulative stress	fluvial transport	Fish health	Consistent changes were documented in sculpin collected from downstream sections of the Steepbank River within the oil sands deposit (n = 2) in 2010 through 2013. Sculpin demonstrated increased liver size with corresponding induction of EROD activity consistent with historical data and reductions in energy investment relative to reproductive development and gonadal steroid production capacity. Th…
